# Supplementary material for: Disruption of Iron Homeostasis and Mitochondrial Metabolism Are Promising Targets to Inhibit Candida auris
Source: Microbiol Spectr. 2022 Apr 12;10(2):e00100-22. doi: 10.1128/spectrum.00100-22 (PMC9045333; doi:10.1128/spectrum.00100-22)
Supplement: SUPPLEMENTAL FILE 2 — Supplemental material. Download SPECTRUM00100-22-s002.xlsx, XLSX file, 0.1 MB [file spectrum00100-22-s002.xlsx]

## Sheet: Sheet1
rank	confect	effect	ABS	AveExpr	fdr_zero	gene	C. albicans Gene	C.albicans URL	S.cerevisiae Gene	S. cerevisiae URL
7	2.968	6.07387	6.07387	0.966537	9.81885e-05	B9J08_003409	TRY6	http://www.candidagenome.org/cgi-bin/locus.pl?locus=C3_06790W_A
2	3.165	6.03245	6.03245	6.21627	7.36995e-05	B9J08_001613	PHO100	http://www.candidagenome.org/cgi-bin/locus.pl?locus=C1_07430W_A
3	3.165	5.96463	5.96463	10.6586	7.36995e-05	B9J08_002231	PDC11	http://www.candidagenome.org/cgi-bin/locus.pl?locus=C4_06570C_A	PDC1	https://www.yeastgenome.org/locus/S000004034
9	2.86	5.84874	5.84874	2.72334	0.000113258	B9J08_002663	QDR2	http://www.candidagenome.org/cgi-bin/locus.pl?locus=orf19.6992	AQR1	https://www.yeastgenome.org/locus/S000005009
8	2.961	5.48052	5.48052	10.6079	8.21086e-05	B9J08_004331	ADH1	http://www.candidagenome.org/cgi-bin/locus.pl?locus=C5_05050W_A	ADH3	https://www.yeastgenome.org/locus/S000004688
1	3.587	5.2597	5.2597	7.79029	7.36995e-05	B9J08_001464	PHO84	http://www.candidagenome.org/cgi-bin/locus.pl?locus=C1_11480W_A	PHO84	https://www.yeastgenome.org/locus/S000004592
26	2.425	4.9685	4.9685	9.08568	0.000187639	B9J08_001930	AOX2	http://www.candidagenome.org/cgi-bin/locus.pl?locus=C1_09150W_A
6	2.968	4.9143	4.9143	3.92421	7.36995e-05	B9J08_002451	CDR4	http://www.candidagenome.org/cgi-bin/locus.pl?locus=orf19.5079	PDR5	https://www.yeastgenome.org/locus/S000005679
16	2.587	4.90221	4.90221	2.74842	0.000114444	B9J08_002480	HGT7	http://www.candidagenome.org/cgi-bin/locus.pl?locus=orf19.2023	GAL2	https://www.yeastgenome.org/locus/S000004071
241	1.372	4.68978	4.68978	4.96395	0.00244403	B9J08_004775	TPO3	http://www.candidagenome.org/cgi-bin/locus.pl?locus=C1_08790W_A	TPO2	https://www.yeastgenome.org/locus/S000003370
29	2.361	4.63714	4.63714	5.51083	0.00017364	B9J08_004513	FCY24	http://www.candidagenome.org/cgi-bin/locus.pl?locus=CR_09360W_A	TPN1	https://www.yeastgenome.org/locus/S000003154
182	1.48	4.56658	4.56658	0.00950781	0.00166181	B9J08_005139	uncharacterized ORF	http://www.candidagenome.org/cgi-bin/locus.pl?locus=C1_04160C_A	YMR087W	https://www.yeastgenome.org/locus/S000004693
5	2.986	4.56434	4.56434	8.00258	7.36995e-05	B9J08_002202	PHO89	http://www.candidagenome.org/cgi-bin/locus.pl?locus=C4_01940W_A	PHO89	https://www.yeastgenome.org/locus/S000000500
128	-1.631	-4.55234	4.55234	0.282574	0.00107451	B9J08_004628	uncharacterized ORF	http://www.candidagenome.org/cgi-bin/locus.pl?locus=C1_13560W_A	SAE2	https://www.yeastgenome.org/locus/S000003143
15	2.616	4.54438	4.54438	5.40636	8.52019e-05	B9J08_001998	OPT1	http://www.candidagenome.org/cgi-bin/locus.pl?locus=orf19.2602	OPT1	https://www.yeastgenome.org/locus/S000003748
11	-2.826	-4.52423	4.52423	2.93368	7.36995e-05	B9J08_001474	uncharacterized ORF	http://www.candidagenome.org/cgi-bin/locus.pl?locus=C5_05350W_A	PRI1	https://www.yeastgenome.org/locus/S000001447
14	2.687	4.45891	4.45891	4.02453	7.69534e-05	B9J08_001171	ADH5	http://www.candidagenome.org/cgi-bin/locus.pl?locus=orf19.2608	ADH2	https://www.yeastgenome.org/locus/S000004918
63	1.965	4.34944	4.34944	5.48596	0.000387666	B9J08_004637	uncharacterized ORF
4	-3.165	-4.28378	4.28378	8.43589	7.36995e-05	B9J08_001366	PGA6	http://www.candidagenome.org/cgi-bin/locus.pl?locus=C1_09080C_A	CCW12	https://www.yeastgenome.org/locus/S000004100
39	-2.268	-4.23901	4.23901	7.32889	0.000174535	B9J08_001155	IFF6	http://www.candidagenome.org/cgi-bin/locus.pl?locus=orf19.4072	HBT1
50	2.118	4.22556	4.22556	11.7685	0.000257272	B9J08_003306	TDH3	http://www.candidagenome.org/cgi-bin/locus.pl?locus=orf19.6814	TDH2	https://www.yeastgenome.org/locus/S000003769
23	2.484	4.16687	4.16687	4.28385	9.46304e-05	B9J08_001339	uncharacterized ORF
30	2.361	4.14013	4.14013	2.54531	0.000121591	B9J08_004021	no orthologues
12	2.798	4.12181	4.12181	6.49941	7.36995e-05	B9J08_000874	OSM1	http://www.candidagenome.org/cgi-bin/locus.pl?locus=C2_05700W_A	OSM1	https://www.yeastgenome.org/locus/S000003812
90	1.817	4.08851	4.08851	3.50153	0.000527676	B9J08_002457	DUR1.2	http://www.candidagenome.org/cgi-bin/locus.pl?locus=C1_04660W_A	DUR1.2	https://www.yeastgenome.org/locus/S000000412
13	2.687	4.08345	4.08345	7.17779	7.36995e-05	B9J08_002691	YHB1	http://www.candidagenome.org/cgi-bin/locus.pl?locus=CR_07790C_A	YHB1	https://www.yeastgenome.org/locus/S000003466
28	-2.361	-4.07658	4.07658	2.65045	0.00011408	B9J08_001105	MCM6	http://www.candidagenome.org/cgi-bin/locus.pl?locus=CR_02110W_A	MCM6	https://www.yeastgenome.org/locus/S000003169
69	-1.924	-4.06989	4.06989	5.52308	0.000364082	B9J08_003223		http://www.candidagenome.org/cgi-bin/locus.pl?locus=C4_05580C_A
10	-2.86	-3.99142	3.99142	6.80432	7.36995e-05	B9J08_004601	RNR1	http://www.candidagenome.org/cgi-bin/locus.pl?locus=C2_03160C_A	RNR1	https://www.yeastgenome.org/locus/S000000872
22	-2.521	-3.93417	3.93417	3.16752	7.47945e-05	B9J08_005476	MCM2	http://www.candidagenome.org/cgi-bin/locus.pl?locus=CR_03830C_A	MCM2	https://www.yeastgenome.org/locus/S000000119
20	2.521	3.91311	3.91311	5.31972	7.36995e-05	B9J08_004476	uncharacterized ORF
92	1.811	3.89102	3.89102	8.20641	0.000470826	B9J08_002869	STF2	http://www.candidagenome.org/cgi-bin/locus.pl?locus=C2_00250W_A	TMA10	https://www.yeastgenome.org/locus/S000004319
112	-1.71	-3.86216	3.86216	4.44111	0.00062309	B9J08_002734	OPA4	http://www.candidagenome.org/cgi-bin/locus.pl?locus=orf19.4934
35	-2.268	-3.85379	3.85379	9.58075	0.000114832	B9J08_002753	no orthologues
51	-2.109	-3.69827	3.69827	3.94243	0.000165178	B9J08_004176	LIP10	http://www.candidagenome.org/cgi-bin/locus.pl?locus=orf19.4822
169	-1.501	-3.68209	3.68209	0.973911	0.000994209	B9J08_001470	uncharacterized ORF	http://www.candidagenome.org/cgi-bin/locus.pl?locus=C1_11430W_A
42	2.243	3.67398	3.67398	2.70901	0.000113897	B9J08_002977	IME2	http://www.candidagenome.org/cgi-bin/locus.pl?locus=CR_03290C_A	IME2	https://www.yeastgenome.org/locus/S000003642
24	-2.484	-3.65382	3.65382	7.88656	7.36995e-05	B9J08_004382	ECM331	http://www.candidagenome.org/cgi-bin/locus.pl?locus=C5_02460C_A	ECM33	https://www.yeastgenome.org/locus/S000000282
127	-1.635	-3.65311	3.65311	0.377252	0.000648103	B9J08_001667	DPB2	http://www.candidagenome.org/cgi-bin/locus.pl?locus=CR_09900C_A	DPB2	https://www.yeastgenome.org/locus/S000006379
21	-2.521	-3.65242	3.65242	3.94571	7.36995e-05	B9J08_002225	PRI2	http://www.candidagenome.org/cgi-bin/locus.pl?locus=C4_06490C_A	PRI2	https://www.yeastgenome.org/locus/S000001528
17	-2.56	-3.64582	3.64582	4.69193	7.36995e-05	B9J08_003467	CDC54	http://www.candidagenome.org/cgi-bin/locus.pl?locus=C1_12550C_A	MCM4	https://www.yeastgenome.org/locus/S000006223
87	-1.838	-3.63697	3.63697	5.4329	0.000345001	B9J08_001830	PGA45	http://www.candidagenome.org/cgi-bin/locus.pl?locus=C1_05960W_A
108	1.734	3.62355	3.62355	12.0248	0.000483168	B9J08_000740	GDH3	http://www.candidagenome.org/cgi-bin/locus.pl?locus=C4_06120W_A	GDH3	https://www.yeastgenome.org/locus/S000000058
76	-1.892	-3.59552	3.59552	5.40582	0.00028833	B9J08_002540	uncharacterized ORF	http://www.candidagenome.org/cgi-bin/locus.pl?locus=C1_05890W_A
91	1.817	3.58906	3.58906	7.51945	0.000351229	B9J08_000846	uncharacterized ORF	http://www.candidagenome.org/cgi-bin/locus.pl?locus=CR_08830W_A
34	-2.361	-3.58312	3.58312	4.00536	7.78092e-05	B9J08_001469	GIN1	http://www.candidagenome.org/cgi-bin/locus.pl?locus=C1_11440C_A	MRC1	https://www.yeastgenome.org/locus/S000000566
18	2.539	3.57716	3.57716	5.12851	7.36995e-05	B9J08_001440	uncharacterized ORF	http://www.candidagenome.org/cgi-bin/locus.pl?locus=C6_03370W_A
61	1.965	3.54744	3.54744	2.49602	0.000204009	B9J08_004544	OPT2	http://www.candidagenome.org/cgi-bin/locus.pl?locus=orf19.3746	OPT2	https://www.yeastgenome.org/locus/S000006398
73	1.896	3.54614	3.54614	2.77506	0.000257293	B9J08_004830	uncharacterized ORF	http://www.candidagenome.org/cgi-bin/locus.pl?locus=C4_04230W_A	THI73	https://www.yeastgenome.org/locus/S000003994
36	-2.268	-3.52456	3.52456	7.7481	8.4285e-05	B9J08_004148	OP4	http://www.candidagenome.org/cgi-bin/locus.pl?locus=C1_13080W_A
75	-1.892	-3.49421	3.49421	5.14445	0.000257293	B9J08_002735	no orthologues
226	1.394	3.44143	3.44143	1.76332	0.00126055	B9J08_003841	BTA1	http://www.candidagenome.org/cgi-bin/locus.pl?locus=C1_11490C_A
59	1.97	3.43646	3.43646	6.48402	0.000171558	B9J08_005124	PTR22	http://www.candidagenome.org/cgi-bin/locus.pl?locus=orf19.6937	PTR2	https://www.yeastgenome.org/locus/S000001801
37	2.268	3.41807	3.41807	3.85031	8.00637e-05	B9J08_004564	uncharacterized ORF	http://www.candidagenome.org/cgi-bin/locus.pl?locus=CR_06620W_A	YSC83	https://www.yeastgenome.org/locus/S000001059
38	-2.268	-3.40918	3.40918	3.36068	7.97191e-05	B9J08_001096	uncharacterized ORF	http://www.candidagenome.org/cgi-bin/locus.pl?locus=C5_02780W_A	SPT21	https://www.yeastgenome.org/locus/S000004791
44	2.192	3.37852	3.37852	5.50213	8.93082e-05	B9J08_002624	no orthologues
33	-2.361	-3.35004	3.35004	5.35657	7.36995e-05	B9J08_000918	PHR1	http://www.candidagenome.org/cgi-bin/locus.pl?locus=C4_04530C_A	GAS1	https://www.yeastgenome.org/locus/S000004924
19	2.521	3.34566	3.34566	6.45737	7.36995e-05	B9J08_002976	uncharacterized ORF	http://www.candidagenome.org/cgi-bin/locus.pl?locus=CR_03260W_A	YGR127W	https://www.yeastgenome.org/locus/S000003359
52	2.083	3.29978	3.29978	2.66862	0.000113258	B9J08_004113	MDR1	http://www.candidagenome.org/cgi-bin/locus.pl?locus=orf19.5604	YHK8	https://www.yeastgenome.org/locus/S000001090
83	1.842	3.28129	3.28129	6.7917	0.000236553	B9J08_002079	uncharacterized ORF	http://www.candidagenome.org/cgi-bin/locus.pl?locus=orf19.553	DTR1	https://www.yeastgenome.org/locus/S000000384
43	-2.218	-3.2597	3.2597	4.03724	7.49112e-05	B9J08_001693	POL2	http://www.candidagenome.org/cgi-bin/locus.pl?locus=CR_07000C_A	POL2	https://www.yeastgenome.org/locus/S000005206
64	-1.96	-3.25912	3.25912	3.93373	0.000151914	B9J08_002929	YBL053	http://www.candidagenome.org/cgi-bin/locus.pl?locus=C5_01460W_A	TOF1	https://www.yeastgenome.org/locus/S000005217
27	-2.415	-3.25864	3.25864	4.91117	7.36995e-05	B9J08_000087	CDC46	http://www.candidagenome.org/cgi-bin/locus.pl?locus=C2_06250C_A	MCM5	https://www.yeastgenome.org/locus/S000004264
32	2.361	3.23706	3.23706	4.26442	7.36995e-05	B9J08_005075	UCF1	http://www.candidagenome.org/cgi-bin/locus.pl?locus=C2_08290C_A	RGI1	https://www.yeastgenome.org/locus/S000000869
53	-2.038	-3.2029	3.2029	2.88026	0.00011028	B9J08_002743	DAM1	http://www.candidagenome.org/cgi-bin/locus.pl?locus=C1_09730W_A	DAM1	https://www.yeastgenome.org/locus/S000003345
25	2.436	3.1851	3.1851	8.51108	7.36995e-05	B9J08_000980	IDP2	http://www.candidagenome.org/cgi-bin/locus.pl?locus=CR_02360W_A	IDP2	https://www.yeastgenome.org/locus/S000004164
278	1.304	3.15557	3.15557	4.71482	0.00140838	B9J08_004469	PGA7	http://www.candidagenome.org/cgi-bin/locus.pl?locus=C4_00120W_A
55	-2.014	-3.12326	3.12326	5.36669	0.000106097	B9J08_005255	TOS4	http://www.candidagenome.org/cgi-bin/locus.pl?locus=C1_11350C_A	TOS4	https://www.yeastgenome.org/locus/S000004173
85	1.839	3.11968	3.11968	6.1516	0.000194542	B9J08_003099	THI4	http://www.candidagenome.org/cgi-bin/locus.pl?locus=C3_05130C_A	THI4	https://www.yeastgenome.org/locus/S000003376
143	-1.553	-3.11141	3.11141	3.43926	0.000511179	B9J08_001182	uncharacterized ORF	http://www.candidagenome.org/cgi-bin/locus.pl?locus=C2_02230C_A
72	-1.896	-3.09567	3.09567	3.75375	0.000151796	B9J08_002979	uncharacterized ORF	http://www.candidagenome.org/cgi-bin/locus.pl?locus=CR_03340C_A	SLD2	https://www.yeastgenome.org/locus/S000001591
62	-1.965	-3.09071	3.09071	3.99815	0.000114444	B9J08_003937	CDC6	http://www.candidagenome.org/cgi-bin/locus.pl?locus=C1_12220W_A	CDC6	https://www.yeastgenome.org/locus/S000003730
46	-2.154	-3.0801	3.0801	4.51896	7.36995e-05	B9J08_001356	PEA2	http://www.candidagenome.org/cgi-bin/locus.pl?locus=C1_10640C_A	PEA2	https://www.yeastgenome.org/locus/S000000951
41	2.243	3.06754	3.06754	7.06283	7.36995e-05	B9J08_002694	uncharacterized ORF	http://www.candidagenome.org/cgi-bin/locus.pl?locus=CR_09350C_A	PET18	https://www.yeastgenome.org/locus/S000000613
93	-1.811	-3.05048	3.05048	10.574	0.000197543	B9J08_004100	HYR3	http://www.candidagenome.org/cgi-bin/locus.pl?locus=orf19.575
31	-2.361	-3.04162	3.04162	7.8165	7.36995e-05	B9J08_003942	FEN1	http://www.candidagenome.org/cgi-bin/locus.pl?locus=C1_12790C_A	ELO2	https://www.yeastgenome.org/locus/S000000630
410	1.124	3.00456	3.00456	3.55842	0.00243357	B9J08_004887	no orthologues
96	1.796	3.00114	3.00114	5.83507	0.000195115	B9J08_002669	PCK1	http://www.candidagenome.org/cgi-bin/locus.pl?locus=CR_00200W_A	PCK1	https://www.yeastgenome.org/locus/S000001805
353	1.188	2.98842	2.98842	4.46971	0.00185542	B9J08_002524	GAT1	http://www.candidagenome.org/cgi-bin/locus.pl?locus=C4_05880W_A	GAT1	https://www.yeastgenome.org/locus/S000001873
48	2.149	2.9882	2.9882	9.37285	7.36995e-05	B9J08_004928	PFK2	http://www.candidagenome.org/cgi-bin/locus.pl?locus=C7_01800C_A	PFK2	https://www.yeastgenome.org/locus/S000004818
113	1.707	2.97301	2.97301	10.618	0.000257293	B9J08_001590	uncharacterized ORF	http://www.candidagenome.org/cgi-bin/locus.pl?locus=C1_11670W_A
394	-1.145	-2.96594	2.96594	-0.706603	0.00219577	B9J08_001550	uncharacterized ORF	http://www.candidagenome.org/cgi-bin/locus.pl?locus=orf19.867	AIM14	https://www.yeastgenome.org/locus/S000003128
40	-2.266	-2.95053	2.95053	5.23303	7.36995e-05	B9J08_004946	HGC1	http://www.candidagenome.org/cgi-bin/locus.pl?locus=C1_00780C_A	CLN2	https://www.yeastgenome.org/locus/S000006177
157	1.524	2.94207	2.94207	8.73443	0.000476012	B9J08_004930	ARO10	http://www.candidagenome.org/cgi-bin/locus.pl?locus=CR_06860C_A	ARO10	https://www.yeastgenome.org/locus/S000002788
292	-1.278	-2.93583	2.93583	2.29725	0.00127806	B9J08_002250	HGT12	http://www.candidagenome.org/cgi-bin/locus.pl?locus=C7_00280W_A	SNF3	https://www.yeastgenome.org/locus/S000002353
60	1.965	2.93194	2.93194	9.62095	8.93082e-05	B9J08_004309	PFK1	http://www.candidagenome.org/cgi-bin/locus.pl?locus=C5_04810W_A	PFK1	https://www.yeastgenome.org/locus/S000003472
103	1.76	2.9151	2.9151	2.94962	0.000195115	B9J08_003002	FTR1	http://www.candidagenome.org/cgi-bin/locus.pl?locus=orf19.7219	FTR1	https://www.yeastgenome.org/locus/S000000947
160	1.516	2.90374	2.90374	4.28131	0.000470826	B9J08_000834	uncharacterized ORF	http://www.candidagenome.org/cgi-bin/locus.pl?locus=C7_00350C_A
107	1.741	2.89372	2.89372	4.02567	0.000202265	B9J08_002692	uncharacterized ORF	http://www.candidagenome.org/cgi-bin/locus.pl?locus=C7_03780C_A	YJR149W	https://www.yeastgenome.org/locus/S000003910
54	-2.021	-2.89234	2.89234	4.3155	7.47945e-05	B9J08_001109	uncharacterized ORF	http://www.candidagenome.org/cgi-bin/locus.pl?locus=C1_06630W_A	CTF4	https://www.yeastgenome.org/locus/S000006339
893	0.773	2.87952	2.87952	0.426693	0.0084066	B9J08_002585	uncharacterized ORF	http://www.candidagenome.org/cgi-bin/locus.pl?locus=C1_06980C_A	MCH2	https://www.yeastgenome.org/locus/S000001704
454	1.087	2.87374	2.87374	-1.00221	0.00257493	B9J08_002402	FCY2	http://www.candidagenome.org/cgi-bin/locus.pl?locus=orf19.1357	FCY2	https://www.yeastgenome.org/locus/S000000858
45	-2.154	-2.86523	2.86523	5.70217	7.36995e-05	B9J08_005515	POL1	http://www.candidagenome.org/cgi-bin/locus.pl?locus=C3_04300C_A	POL1	https://www.yeastgenome.org/locus/S000005046
978	0.73	2.86189	2.86189	-3.54326	0.00968337	B9J08_004174	no orthologues
65	-1.958	-2.86072	2.86072	4.16161	8.4285e-05	B9J08_000361	no orthologues
58	-1.97	-2.84253	2.84253	3.74819	7.78092e-05	B9J08_001130	PDS5	http://www.candidagenome.org/cgi-bin/locus.pl?locus=C2_07660W_A	PDS5	https://www.yeastgenome.org/locus/S000004681
300	1.259	2.8421	2.8421	3.93958	0.00124114	B9J08_004172	LIP1	http://www.candidagenome.org/cgi-bin/locus.pl?locus=orf19.4821
361	1.179	2.83506	2.83506	1.83157	0.00169205	B9J08_004258	uncharacterized ORF	http://www.candidagenome.org/cgi-bin/locus.pl?locus=CR_05840W_A
67	1.929	2.81983	2.81983	6.95793	8.4285e-05	B9J08_001153	uncharacterized ORF	http://www.candidagenome.org/cgi-bin/locus.pl?locus=C2_07630C_A	RTC3	https://www.yeastgenome.org/locus/S000001129
49	-2.138	-2.8033	2.8033	8.09723	7.36995e-05	B9J08_005245	PGA4	http://www.candidagenome.org/cgi-bin/locus.pl?locus=C5_05390C_A	GAS5	https://www.yeastgenome.org/locus/S000005390
66	1.94	2.79806	2.79806	8.33276	8.15179e-05	B9J08_000358	uncharacterized ORF	http://www.candidagenome.org/cgi-bin/locus.pl?locus=CR_03120W_A	MPM1	https://www.yeastgenome.org/locus/S000003602
140	1.572	2.78479	2.78479	2.23619	0.000319619	B9J08_000961	uncharacterized ORF	http://www.candidagenome.org/cgi-bin/locus.pl?locus=C1_02390W_A	PSO2	https://www.yeastgenome.org/locus/S000004745
57	2.001	2.75633	2.75633	7.41308	7.36995e-05	B9J08_003541	uncharacterized ORF	http://www.candidagenome.org/cgi-bin/locus.pl?locus=C4_00530C_A
95	1.811	2.74506	2.74506	5.30337	0.000114832	B9J08_002330	no orthologues
792	0.833	2.72539	2.72539	-2.86028	0.00629141	B9J08_004828	GRP2	http://www.candidagenome.org/cgi-bin/locus.pl?locus=orf19.4309	GRE2	https://www.yeastgenome.org/locus/S000005511
68	1.924	2.71097	2.71097	5.54716	7.47945e-05	B9J08_005112	RNR3	http://www.candidagenome.org/cgi-bin/locus.pl?locus=CR_05570C_A	RNR3	https://www.yeastgenome.org/locus/S000001328
94	-1.811	-2.70436	2.70436	5.91432	0.000113258	B9J08_000345	uncharacterized ORF	http://www.candidagenome.org/cgi-bin/locus.pl?locus=CR_03020C_A	YGL101W	https://www.yeastgenome.org/locus/S000003069
56	-2.005	-2.70061	2.70061	9.88394	7.36995e-05	B9J08_000604	uncharacterized ORF	http://www.candidagenome.org/cgi-bin/locus.pl?locus=orf19.3061.1	RPS22A	https://www.yeastgenome.org/locus/S000003726
408	1.126	2.69794	2.69794	5.03139	0.00185542	B9J08_000483	HSP70	http://www.candidagenome.org/cgi-bin/locus.pl?locus=C1_13480W_A	SSA4	https://www.yeastgenome.org/locus/S000000905
283	1.301	2.6938	2.6938	0.0944465	0.000907571	B9J08_003704	no orthologues
47	-2.149	-2.69105	2.69105	9.25354	7.36995e-05	B9J08_001885	uncharacterized ORF	http://www.candidagenome.org/cgi-bin/locus.pl?locus=C4_04390W_A	RPL22B	https://www.yeastgenome.org/locus/S000006436
582	0.974	2.6712	2.6712	-0.821008	0.00346904	B9J08_000652	no orthologues
117	1.685	2.65189	2.65189	7.98404	0.000165178	B9J08_002710	ZFC29	http://www.candidagenome.org/cgi-bin/locus.pl?locus=orf19.5133	RDR1	https://www.yeastgenome.org/locus/S000005907
261	1.325	2.64854	2.64854	2.62203	0.000773522	B9J08_005291	uncharacterized ORF	http://www.candidagenome.org/cgi-bin/locus.pl?locus=C4_07010C_A	MGT1	https://www.yeastgenome.org/locus/S000002359
102	-1.773	-2.64825	2.64825	3.9798	0.000114444	B9J08_005574	no orthologues
204	-1.431	-2.64483	2.64483	4.19969	0.000485547	B9J08_001831	uncharacterized ORF	http://www.candidagenome.org/cgi-bin/locus.pl?locus=C1_05950C_A
266	1.321	2.63633	2.63633	9.45643	0.000779725	B9J08_002519	HBR2	http://www.candidagenome.org/cgi-bin/locus.pl?locus=C6_04220C_A	AGX1	https://www.yeastgenome.org/locus/S000001864
81	-1.843	-2.62625	2.62625	5.01441	8.21086e-05	B9J08_002424	CDC47	http://www.candidagenome.org/cgi-bin/locus.pl?locus=C2_09020W_A	MCM7	https://www.yeastgenome.org/locus/S000000406
255	1.333	2.60931	2.60931	2.09266	0.000709917	B9J08_001206	uncharacterized ORF	http://www.candidagenome.org/cgi-bin/locus.pl?locus=C3_02850C_A	ATF2	https://www.yeastgenome.org/locus/S000003409
74	-1.894	-2.60521	2.60521	9.59734	7.36995e-05	B9J08_004067	RPS5	http://www.candidagenome.org/cgi-bin/locus.pl?locus=C5_03070W_A	RPS5	https://www.yeastgenome.org/locus/S000003884
78	-1.892	-2.59946	2.59946	5.55229	7.36995e-05	B9J08_003571	APR1'	http://www.candidagenome.org/cgi-bin/locus.pl?locus=orf19.1891	PEP4	https://www.yeastgenome.org/locus/S000006075
70	1.921	2.5975	2.5975	6.28855	7.36995e-05	B9J08_001205	THI6	http://www.candidagenome.org/cgi-bin/locus.pl?locus=C3_02860W_A	THI6	https://www.yeastgenome.org/locus/S000006135
356	1.185	2.59565	2.59565	5.48685	0.00130468	B9J08_004452	SNQ2	http://www.candidagenome.org/cgi-bin/locus.pl?locus=orf19.5759	SNQ2	https://www.yeastgenome.org/locus/S000002418
105	-1.744	-2.57905	2.57905	6.76839	0.000113258	B9J08_004451	IFF4	http://www.candidagenome.org/cgi-bin/locus.pl?locus=orf19.7472	CSS1	https://www.yeastgenome.org/locus/S000001431
198	-1.45	-2.57525	2.57525	3.09972	0.000397563	B9J08_000892	no orthologues
161	-1.516	-2.56179	2.56179	4.85904	0.000285122	B9J08_000420	GDS1	http://www.candidagenome.org/cgi-bin/locus.pl?locus=C5_01080C_A	GDS1	https://www.yeastgenome.org/locus/S000005882
77	1.892	2.53875	2.53875	4.68635	7.36995e-05	B9J08_005567	SHA3	http://www.candidagenome.org/cgi-bin/locus.pl?locus=C1_02120C_A	SKS1	https://www.yeastgenome.org/locus/S000005947
82	-1.842	-2.51297	2.51297	4.57812	7.36995e-05	B9J08_002022	uncharacterized ORF	http://www.candidagenome.org/cgi-bin/locus.pl?locus=C4_02600C_A	RLF2	https://www.yeastgenome.org/locus/S000006222
86	-1.838	-2.51178	2.51178	9.82061	7.36995e-05	B9J08_003249	RPL13	http://www.candidagenome.org/cgi-bin/locus.pl?locus=C1_03020C_A	RPL13A	https://www.yeastgenome.org/locus/S000002240
89	-1.817	-2.50967	2.50967	4.55459	7.49112e-05	B9J08_000070	uncharacterized ORF	http://www.candidagenome.org/cgi-bin/locus.pl?locus=C2_06740W_A
207	-1.423	-2.4978	2.4978	4.38068	0.000387666	B9J08_003109	uncharacterized ORF	http://www.candidagenome.org/cgi-bin/locus.pl?locus=C5_03430W_A
156	1.524	2.49042	2.49042	3.26767	0.000240654	B9J08_004330	uncharacterized ORF	http://www.candidagenome.org/cgi-bin/locus.pl?locus=C5_05040W_A	GPI10	https://www.yeastgenome.org/locus/S000003110
115	-1.701	-2.48929	2.48929	4.82586	0.000113258	B9J08_005053	SMC3	http://www.candidagenome.org/cgi-bin/locus.pl?locus=C3_02700W_A	SMC3	https://www.yeastgenome.org/locus/S000003610
98	-1.786	-2.48256	2.48256	7.40011	8.00637e-05	B9J08_004965	RNR21	http://www.candidagenome.org/cgi-bin/locus.pl?locus=C2_03010C_A	RNR2	https://www.yeastgenome.org/locus/S000003563
165	1.509	2.47884	2.47884	7.60593	0.000253619	B9J08_001863	COX15	http://www.candidagenome.org/cgi-bin/locus.pl?locus=C6_00720C_A	COX15	https://www.yeastgenome.org/locus/S000000943
212	-1.416	-2.47067	2.47067	2.1331	0.00038304	B9J08_003938	uncharacterized ORF	http://www.candidagenome.org/cgi-bin/locus.pl?locus=C1_12840W_A	MHF1	https://www.yeastgenome.org/locus/S000007626
181	-1.48	-2.46063	2.46063	2.60127	0.000285122	B9J08_001936	uncharacterized ORF	http://www.candidagenome.org/cgi-bin/locus.pl?locus=C1_10710C_A	AMF1	https://www.yeastgenome.org/locus/S000005905
660	0.917	2.4529	2.4529	-0.00895348	0.00369814	B9J08_003827	uncharacterized ORF	http://www.candidagenome.org/cgi-bin/locus.pl?locus=C2_10320C_A	SSP2	https://www.yeastgenome.org/locus/S000005768
717	-0.874	-2.45112	2.45112	-1.18901	0.00442778	B9J08_005555	uncharacterized ORF	http://www.candidagenome.org/cgi-bin/locus.pl?locus=orf19.3701
114	-1.704	-2.44974	2.44974	7.4391	0.000102581	B9J08_001426	PGA54	http://www.candidagenome.org/cgi-bin/locus.pl?locus=C4_03070W_A
132	-1.612	-2.4402	2.4402	7.88964	0.000144046	B9J08_000447	CRZ2	http://www.candidagenome.org/cgi-bin/locus.pl?locus=CR_07060C_A	CRZ1	https://www.yeastgenome.org/locus/S000004972
196	-1.453	-2.43831	2.43831	4.51553	0.00031495	B9J08_003155	uncharacterized ORF	http://www.candidagenome.org/cgi-bin/locus.pl?locus=C1_07490C_A	POL12	https://www.yeastgenome.org/locus/S000000131
489	1.059	2.43811	2.43811	4.72609	0.00194615	B9J08_004536	uncharacterized ORF	http://www.candidagenome.org/cgi-bin/locus.pl?locus=orf19.3701
592	-0.964	-2.43581	2.43581	2.83937	0.00291969	B9J08_005490	uncharacterized ORF	http://www.candidagenome.org/cgi-bin/locus.pl?locus=CR_04220C_A
162	-1.515	-2.43107	2.43107	5.16265	0.000221664	B9J08_003808	YOR1	http://www.candidagenome.org/cgi-bin/locus.pl?locus=CAGL0G00242g	YOR1	https://www.yeastgenome.org/locus/S000003513
244	1.365	2.41992	2.41992	3.02459	0.000464053	B9J08_003796	GYP7	http://www.candidagenome.org/cgi-bin/locus.pl?locus=C7_03490W_A	GYP7	https://www.yeastgenome.org/locus/S000002393
210	1.418	2.41792	2.41792	9.31142	0.000346048	B9J08_002630	MEP1	http://www.candidagenome.org/cgi-bin/locus.pl?locus=C3_02310W_A	MEP3	https://www.yeastgenome.org/locus/S000006342
475	1.07	2.41664	2.41664	0.227663	0.00177972	B9J08_003529	TOK1	http://www.candidagenome.org/cgi-bin/locus.pl?locus=C4_00670W_A	TOK1	https://www.yeastgenome.org/locus/S000003629
109	-1.734	-2.41073	2.41073	4.25365	8.21086e-05	B9J08_004736	RNH35	http://www.candidagenome.org/cgi-bin/locus.pl?locus=C7_01630W_A	RNH201	https://www.yeastgenome.org/locus/S000005016
71	-1.915	-2.4099	2.4099	9.13402	7.36995e-05	B9J08_000554	RPL25	http://www.candidagenome.org/cgi-bin/locus.pl?locus=C6_01970C_A	RPL25	https://www.yeastgenome.org/locus/S000005487
79	-1.892	-2.4089	2.4089	10.1766	7.36995e-05	B9J08_000384	PHR2	http://www.candidagenome.org/cgi-bin/locus.pl?locus=orf19.6081	GAS1	https://www.yeastgenome.org/locus/S000004924
272	1.305	2.39679	2.39679	3.20208	0.000584866	B9J08_000314	uncharacterized ORF	http://www.candidagenome.org/cgi-bin/locus.pl?locus=C4_03810W_A	ATG20	https://www.yeastgenome.org/locus/S000002271
158	1.523	2.39556	2.39556	6.58838	0.000196319	B9J08_002627	XYL2	http://www.candidagenome.org/cgi-bin/locus.pl?locus=CR_10840C_A	SOR2	https://www.yeastgenome.org/locus/S000002405
116	-1.698	-2.39372	2.39372	9.00219	8.93082e-05	B9J08_001482	no orthologues
437	1.098	2.38731	2.38731	0.778162	0.00150444	B9J08_000438	PGA30	http://www.candidagenome.org/cgi-bin/locus.pl?locus=orf19.5303
84	1.842	2.3842	2.3842	6.0849	7.36995e-05	B9J08_004285	HSP78	http://www.candidagenome.org/cgi-bin/locus.pl?locus=C2_03390C_A	HSP78	https://www.yeastgenome.org/locus/S000002666
662	0.917	2.37359	2.37359	-0.324747	0.00343622	B9J08_000676	no orthologues
350	1.193	2.37037	2.37037	1.57307	0.000926371	B9J08_004782	uncharacterized ORF	http://www.candidagenome.org/cgi-bin/locus.pl?locus=CR_00370W_A	CUL3	https://www.yeastgenome.org/locus/S000003235
80	-1.852	-2.37023	2.37023	6.51155	7.36995e-05	B9J08_004943	ERG2	http://www.candidagenome.org/cgi-bin/locus.pl?locus=C1_00800C_A	ERG2	https://www.yeastgenome.org/locus/S000004815
130	1.623	2.36521	2.36521	4.18757	0.000114395	B9J08_004978	uncharacterized ORF	http://www.candidagenome.org/cgi-bin/locus.pl?locus=C1_03990W_A	CUZ1	https://www.yeastgenome.org/locus/S000005099
367	-1.17	-2.36449	2.36449	4.75669	0.00102573	B9J08_000120	TSR1	http://www.candidagenome.org/cgi-bin/locus.pl?locus=CR_08490W_A	TSR1	https://www.yeastgenome.org/locus/S000002218
315	-1.226	-2.36289	2.36289	3.95947	0.000779725	B9J08_003798	RAP1	http://www.candidagenome.org/cgi-bin/locus.pl?locus=C2_10080W_A	RAP1	https://www.yeastgenome.org/locus/S000005160
265	1.321	2.36275	2.36275	2.16413	0.00051176	B9J08_005172	QDR3	http://www.candidagenome.org/cgi-bin/locus.pl?locus=orf19.136	QDR3	https://www.yeastgenome.org/locus/S000000247
110	-1.726	-2.36023	2.36023	5.02944	7.77025e-05	B9J08_002030	MSH6	http://www.candidagenome.org/cgi-bin/locus.pl?locus=C1_13170C_A	MSH6	https://www.yeastgenome.org/locus/S000002504
225	1.396	2.34813	2.34813	6.56322	0.00034177	B9J08_005090	uncharacterized ORF	http://www.candidagenome.org/cgi-bin/locus.pl?locus=C1_05540C_A
599	0.951	2.34444	2.34444	0.637735	0.00278739	B9J08_002872	uncharacterized ORF	http://www.candidagenome.org/cgi-bin/locus.pl?locus=C2_00280C_A	CWC24	https://www.yeastgenome.org/locus/S000004315
88	-1.838	-2.3433	2.3433	8.92851	7.36995e-05	B9J08_004999	RPP2A	http://www.candidagenome.org/cgi-bin/locus.pl?locus=CR_08360C_A	RPP2A	https://www.yeastgenome.org/locus/S000005399
119	-1.67	-2.33296	2.33296	6.22484	8.45769e-05	B9J08_000060	LTE1	http://www.candidagenome.org/cgi-bin/locus.pl?locus=C2_06860W_A	LTE1	https://www.yeastgenome.org/locus/S000000022
106	-1.744	-2.32893	2.32893	9.94886	7.36995e-05	B9J08_000771	RPS6A	http://www.candidagenome.org/cgi-bin/locus.pl?locus=C4_01270W_A	RPS6A	https://www.yeastgenome.org/locus/S000006011
171	-1.495	-2.31734	2.31734	5.95141	0.000191087	B9J08_005205	AXL2	http://www.candidagenome.org/cgi-bin/locus.pl?locus=C4_04170C_A	AXL2	https://www.yeastgenome.org/locus/S000001402
275	-1.304	-2.31084	2.31084	4.4039	0.000509206	B9J08_001087	uncharacterized ORF	http://www.candidagenome.org/cgi-bin/locus.pl?locus=C2_05160C_A	PUF6	https://www.yeastgenome.org/locus/S000002904
323	1.22	2.31024	2.31024	3.33949	0.000745155	B9J08_000298	uncharacterized ORF	http://www.candidagenome.org/cgi-bin/locus.pl?locus=C4_04270W_A	DAL3	https://www.yeastgenome.org/locus/S000001471
138	-1.6	-2.30298	2.30298	4.46051	0.000113258	B9J08_000374	SMI1B	http://www.candidagenome.org/cgi-bin/locus.pl?locus=C3_05350C_A	SMI1	https://www.yeastgenome.org/locus/S000003461
223	1.402	2.29417	2.29417	4.74808	0.00030624	B9J08_000658	uncharacterized ORF	http://www.candidagenome.org/cgi-bin/locus.pl?locus=CR_05980W_A	UBP2	https://www.yeastgenome.org/locus/S000005650
547	1.014	2.29137	2.29137	2.48586	0.0020211	B9J08_004535	uncharacterized ORF	http://www.candidagenome.org/cgi-bin/locus.pl?locus=orf19.3701
100	-1.773	-2.28933	2.28933	8.93154	7.36995e-05	B9J08_003634	uncharacterized ORF	http://www.candidagenome.org/cgi-bin/locus.pl?locus=C2_05410W_A	RPL31B	https://www.yeastgenome.org/locus/S000004398
131	-1.622	-2.28451	2.28451	6.25572	9.54834e-05	B9J08_000555	uncharacterized ORF	http://www.candidagenome.org/cgi-bin/locus.pl?locus=C6_02090C_A	PXL1	https://www.yeastgenome.org/locus/S000001798
111	1.714	2.28374	2.28374	7.2785	7.36995e-05	B9J08_004512	SCO1	http://www.candidagenome.org/cgi-bin/locus.pl?locus=CR_09300C_A	SCO1	https://www.yeastgenome.org/locus/S000000241
159	-1.516	-2.27744	2.27744	4.79666	0.000153844	B9J08_003896	CTF18	http://www.candidagenome.org/cgi-bin/locus.pl?locus=CR_01150C_A	CTF18	https://www.yeastgenome.org/locus/S000004683
232	1.387	2.27418	2.27418	3.42403	0.00031495	B9J08_003371	GPM2	http://www.candidagenome.org/cgi-bin/locus.pl?locus=C1_04320W_A	GPM1	https://www.yeastgenome.org/locus/S000001635
282	1.301	2.26267	2.26267	3.56354	0.000472023	B9J08_002463	uncharacterized ORF	http://www.candidagenome.org/cgi-bin/locus.pl?locus=C1_04700C_A	VPS70	https://www.yeastgenome.org/locus/S000003887
97	-1.791	-2.24595	2.24595	10.0943	7.36995e-05	B9J08_000064	RPL11	http://www.candidagenome.org/cgi-bin/locus.pl?locus=C2_06810C_A	RPL11B	https://www.yeastgenome.org/locus/S000003317
192	-1.461	-2.24527	2.24527	5.6304	0.000195405	B9J08_001131	uncharacterized ORF	http://www.candidagenome.org/cgi-bin/locus.pl?locus=CR_02210W_A	FRK1	https://www.yeastgenome.org/locus/S000006062
120	-1.664	-2.24339	2.24339	10.371	7.47945e-05	B9J08_004434	RPL82	http://www.candidagenome.org/cgi-bin/locus.pl?locus=orf19.2311	RPL8B	https://www.yeastgenome.org/locus/S000003968
99	-1.786	-2.24177	2.24177	9.49017	7.36995e-05	B9J08_005099	RPL5	http://www.candidagenome.org/cgi-bin/locus.pl?locus=C7_01790C_A	RPL5	https://www.yeastgenome.org/locus/S000006052
209	1.421	2.23666	2.23666	6.47906	0.000237947	B9J08_004171	TYE7	http://www.candidagenome.org/cgi-bin/locus.pl?locus=C1_13140C_A	TYE7	https://www.yeastgenome.org/locus/S000005871
104	1.755	2.23226	2.23226	6.43965	7.36995e-05	B9J08_001126	uncharacterized ORF	http://www.candidagenome.org/cgi-bin/locus.pl?locus=C6_03810W_A	PHO80	https://www.yeastgenome.org/locus/S000005361
174	-1.491	-2.23163	2.23163	3.72662	0.000159857	B9J08_002489	uncharacterized ORF	http://www.candidagenome.org/cgi-bin/locus.pl?locus=C5_03000C_A
525	1.032	2.22973	2.22973	1.12884	0.00170234	B9J08_003102	MEC3	http://www.candidagenome.org/cgi-bin/locus.pl?locus=C2_06220C_A	MEC3	https://www.yeastgenome.org/locus/S000004279
151	-1.537	-2.22111	2.22111	9.714	0.000114832	B9J08_000136	RPL38	http://www.candidagenome.org/cgi-bin/locus.pl?locus=C2_00210W_A	RPL38	https://www.yeastgenome.org/locus/S000004317
121	-1.664	-2.21807	2.21807	5.73814	7.36995e-05	B9J08_002020	DUT1	http://www.candidagenome.org/cgi-bin/locus.pl?locus=C1_01330C_A	DUT1	https://www.yeastgenome.org/locus/S000000456
369	-1.17	-2.20476	2.20476	1.37533	0.000808137	B9J08_002295	no orthologues
378	1.163	2.20431	2.20431	1.546	0.000835465	B9J08_002282	uncharacterized ORF	http://www.candidagenome.org/cgi-bin/locus.pl?locus=C1_07100C_A
450	1.092	2.20385	2.20385	2.01998	0.00120374	B9J08_003004	uncharacterized ORF	http://www.candidagenome.org/cgi-bin/locus.pl?locus=C6_04240W_A
219	-1.404	-2.19419	2.19419	3.88615	0.000236553	B9J08_003754	ARG11	http://www.candidagenome.org/cgi-bin/locus.pl?locus=C3_04660C_A	ORT1	https://www.yeastgenome.org/locus/S000005656
133	-1.608	-2.19302	2.19302	11.4401	8.15179e-05	B9J08_001278	RPL16A	http://www.candidagenome.org/cgi-bin/locus.pl?locus=C1_00180W_A	RPL16A	https://www.yeastgenome.org/locus/S000001395
259	-1.33	-2.191	2.191	6.22193	0.00034177	B9J08_004940	no orthologues
123	-1.66	-2.1901	2.1901	5.5422	7.36995e-05	B9J08_000290	HSL1	http://www.candidagenome.org/cgi-bin/locus.pl?locus=C5_02840C_A	HSL1	https://www.yeastgenome.org/locus/S000001584
142	1.554	2.17936	2.17936	5.89525	9.77469e-05	B9J08_000503	GIT1	http://www.candidagenome.org/cgi-bin/locus.pl?locus=C2_06590C_A	GIT1	https://www.yeastgenome.org/locus/S000000695
875	0.778	2.17573	2.17573	0.20265	0.0052438	B9J08_003046	CHA1	http://www.candidagenome.org/cgi-bin/locus.pl?locus=C2_01270W_A	SDL1	https://www.yeastgenome.org/locus/S000001429
214	-1.413	-2.17071	2.17071	3.14884	0.000211169	B9J08_000418	CFL4	http://www.candidagenome.org/cgi-bin/locus.pl?locus=orf19.1932	FRE3	https://www.yeastgenome.org/locus/S000005908
508	1.045	2.16814	2.16814	1.35025	0.00145917	B9J08_002383	uncharacterized ORF	http://www.candidagenome.org/cgi-bin/locus.pl?locus=C3_06550C_A	TFB6	https://www.yeastgenome.org/locus/S000005879
163	-1.514	-2.16673	2.16673	9.67651	0.000114832	B9J08_001851	RPL15A	http://www.candidagenome.org/cgi-bin/locus.pl?locus=CR_04100C_A	RPL15B	https://www.yeastgenome.org/locus/S000004728
316	1.226	2.16153	2.16153	1.73724	0.000548844	B9J08_005192	uncharacterized ORF	http://www.candidagenome.org/cgi-bin/locus.pl?locus=C2_08720W_A	IES2	https://www.yeastgenome.org/locus/S000005159
418	1.12	2.15218	2.15218	1.83547	0.000943311	B9J08_003319	uncharacterized ORF	http://www.candidagenome.org/cgi-bin/locus.pl?locus=C1_14170W_A	HEL1	https://www.yeastgenome.org/locus/S000001725
153	1.537	2.14891	2.14891	5.33869	0.000100463	B9J08_002260	uncharacterized ORF	http://www.candidagenome.org/cgi-bin/locus.pl?locus=C3_04920C_A	NAS6	https://www.yeastgenome.org/locus/S000003464
224	-1.402	-2.14859	2.14859	5.47569	0.000216209	B9J08_002731	uncharacterized ORF	http://www.candidagenome.org/cgi-bin/locus.pl?locus=C6_00110C_A
129	1.631	2.14595	2.14595	7.30372	7.36995e-05	B9J08_001776	uncharacterized ORF	http://www.candidagenome.org/cgi-bin/locus.pl?locus=C3_00170C_A	VTC1	https://www.yeastgenome.org/locus/S000000874
190	1.463	2.14531	2.14531	3.99471	0.000149746	B9J08_004858	uncharacterized ORF	http://www.candidagenome.org/cgi-bin/locus.pl?locus=C2_01920C_A	TGL5	https://www.yeastgenome.org/locus/S000005607
202	-1.433	-2.1443	2.1443	8.11886	0.000171558	B9J08_005437	PRY2	http://www.candidagenome.org/cgi-bin/locus.pl?locus=orf19.6200	PRY2	https://www.yeastgenome.org/locus/S000001721
122	-1.664	-2.13965	2.13965	5.88249	7.36995e-05	B9J08_001079	WSC2	http://www.candidagenome.org/cgi-bin/locus.pl?locus=C6_02670C_A	WSC2	https://www.yeastgenome.org/locus/S000005227
479	1.065	2.13241	2.13241	2.10797	0.00122911	B9J08_005019	uncharacterized ORF	http://www.candidagenome.org/cgi-bin/locus.pl?locus=C2_05170W_A	MRX3	https://www.yeastgenome.org/locus/S000000191
568	0.984	2.13063	2.13063	1.52824	0.00182398	B9J08_000272	APS3	http://www.candidagenome.org/cgi-bin/locus.pl?locus=C1_08480C_A	APS3	https://www.yeastgenome.org/locus/S000003561
144	-1.552	-2.13046	2.13046	5.85546	8.4285e-05	B9J08_001877	uncharacterized ORF	http://www.candidagenome.org/cgi-bin/locus.pl?locus=C3_07420W_A
274	-1.304	-2.12461	2.12461	3.14076	0.000336621	B9J08_002006	uncharacterized ORF	http://www.candidagenome.org/cgi-bin/locus.pl?locus=C3_03690W_A	YPQ2	https://www.yeastgenome.org/locus/S000002760
173	-1.492	-2.12325	2.12325	4.82634	0.000114444	B9J08_005372	uncharacterized ORF	http://www.candidagenome.org/cgi-bin/locus.pl?locus=C6_01880W_A
124	-1.651	-2.12144	2.12144	9.98662	7.36995e-05	B9J08_000998	RPS21B	http://www.candidagenome.org/cgi-bin/locus.pl?locus=C1_01370C_A	RPS21B	https://www.yeastgenome.org/locus/S000003672
167	-1.507	-2.12009	2.12009	9.5325	0.00011028	B9J08_000185	RPS7A	http://www.candidagenome.org/cgi-bin/locus.pl?locus=C3_01490W_A	RPS7A	https://www.yeastgenome.org/locus/S000005622
191	-1.461	-2.11659	2.11659	5.14437	0.000133651	B9J08_003782	uncharacterized ORF	http://www.candidagenome.org/cgi-bin/locus.pl?locus=C4_07080C_A
279	-1.303	-2.11634	2.11634	9.41711	0.000336621	B9J08_002493	PGA58	http://www.candidagenome.org/cgi-bin/locus.pl?locus=C5_03050C_A
149	-1.547	-2.1134	2.1134	7.3802	8.4285e-05	B9J08_004500	ERG13	http://www.candidagenome.org/cgi-bin/locus.pl?locus=CR_09160C_A	ERG13	https://www.yeastgenome.org/locus/S000004595
337	1.208	2.11265	2.11265	8.42622	0.000553567	B9J08_002919	MLS1	http://www.candidagenome.org/cgi-bin/locus.pl?locus=C1_09690W_A	MLS1	https://www.yeastgenome.org/locus/S000005061
170	1.501	2.1084	2.1084	8.0301	0.00011028	B9J08_002882	TFS1	http://www.candidagenome.org/cgi-bin/locus.pl?locus=C5_00930C_A	TFS1	https://www.yeastgenome.org/locus/S000004168
137	-1.602	-2.10834	2.10834	6.43709	7.36995e-05	B9J08_001135	uncharacterized ORF	http://www.candidagenome.org/cgi-bin/locus.pl?locus=C2_07290W_A	LIA1	https://www.yeastgenome.org/locus/S000003831
118	-1.679	-2.10791	2.10791	9.71783	7.36995e-05	B9J08_000090	RPL18	http://www.candidagenome.org/cgi-bin/locus.pl?locus=C3_05100C_A	RPL18A	https://www.yeastgenome.org/locus/S000005480
993	0.724	2.10576	2.10576	0.785661	0.00633335	B9J08_000928	AQY1	http://www.candidagenome.org/cgi-bin/locus.pl?locus=CR_02920C_A	AQY1	https://www.yeastgenome.org/locus/S000006396
180	-1.48	-2.10509	2.10509	4.59874	0.000114832	B9J08_001134	RPA12	http://www.candidagenome.org/cgi-bin/locus.pl?locus=C2_07300C_A	RPA12	https://www.yeastgenome.org/locus/S000003824
455	1.087	2.10412	2.10412	2.02097	0.00104146	B9J08_002564	GPI2	http://www.candidagenome.org/cgi-bin/locus.pl?locus=CR_04470W_A	GPI2	https://www.yeastgenome.org/locus/S000005997
126	-1.647	-2.10091	2.10091	9.65954	7.36995e-05	B9J08_002921	uncharacterized ORF	http://www.candidagenome.org/cgi-bin/locus.pl?locus=C5_01540W_A	RPS11A	https://www.yeastgenome.org/locus/S000002432
550	-1.009	-2.09515	2.09515	3.0182	0.0015566	B9J08_000117	PGA31	http://www.candidagenome.org/cgi-bin/locus.pl?locus=C4_04080C_A
150	-1.537	-2.0919	2.0919	4.73065	8.4285e-05	B9J08_005310	MSH2	http://www.candidagenome.org/cgi-bin/locus.pl?locus=C4_07120C_A	MSH2	https://www.yeastgenome.org/locus/S000005450
197	1.452	2.08885	2.08885	5.42672	0.000129885	B9J08_003789	HSM3	http://www.candidagenome.org/cgi-bin/locus.pl?locus=C7_03450C_A	HSM3	https://www.yeastgenome.org/locus/S000000476
438	1.098	2.08828	2.08828	1.82186	0.000941697	B9J08_002100	SSN8	http://www.candidagenome.org/cgi-bin/locus.pl?locus=C3_05740C_A	SSN8	https://www.yeastgenome.org/locus/S000004970
125	-1.651	-2.08656	2.08656	10.4342	7.36995e-05	B9J08_005230	ERG251	http://www.candidagenome.org/cgi-bin/locus.pl?locus=C4_01530C_A	ERG25	https://www.yeastgenome.org/locus/S000003292
227	-1.393	-2.08581	2.08581	3.52162	0.000187365	B9J08_000472	no orthologues
256	-1.333	-2.08145	2.08145	2.81904	0.000257293	B9J08_001666	no orthologues
376	1.165	2.08119	2.08119	2.15848	0.000657225	B9J08_001012	uncharacterized ORF	http://www.candidagenome.org/cgi-bin/locus.pl?locus=C2_09880C_A	YOR338W	https://www.yeastgenome.org/locus/S000005865
642	0.924	2.08	2.08	0.690009	0.00230004	B9J08_003607	no orthologues
480	1.065	2.0789	2.0789	0.936672	0.00111954	B9J08_003626	SDS22	http://www.candidagenome.org/cgi-bin/locus.pl?locus=C2_04020C_A	SDS22	https://www.yeastgenome.org/locus/S000001676
415	-1.121	-2.07884	2.07884	2.88748	0.000826882	B9J08_002255	no orthologues
134	1.607	2.07562	2.07562	8.40231	7.36995e-05	B9J08_001932	ASR1	http://www.candidagenome.org/cgi-bin/locus.pl?locus=C1_10740C_A
477	1.068	2.07552	2.07552	0.950305	0.00109764	B9J08_002662	uncharacterized ORF	http://www.candidagenome.org/cgi-bin/locus.pl?locus=C4_01090C_A
147	1.547	2.0748	2.0748	5.5266	7.77025e-05	B9J08_002641	uncharacterized ORF	http://www.candidagenome.org/cgi-bin/locus.pl?locus=CR_01090W_A
402	-1.133	-2.07422	2.07422	5.00869	0.000767016	B9J08_003031	PES1	http://www.candidagenome.org/cgi-bin/locus.pl?locus=C2_09320C_A	NOP7	https://www.yeastgenome.org/locus/S000003335
354	-1.188	-2.07356	2.07356	6.98314	0.000570566	B9J08_001915	NOG1	http://www.candidagenome.org/cgi-bin/locus.pl?locus=C3_06030W_A	NOG1	https://www.yeastgenome.org/locus/S000006014
178	-1.487	-2.07337	2.07337	5.48866	0.000108175	B9J08_005241	POL30	http://www.candidagenome.org/cgi-bin/locus.pl?locus=C4_01770W_A	POL30	https://www.yeastgenome.org/locus/S000000292
280	-1.301	-2.07004	2.07004	3.21947	0.000308218	B9J08_002205	uncharacterized ORF	http://www.candidagenome.org/cgi-bin/locus.pl?locus=C4_01970W_A
503	1.05	2.06977	2.06977	1.39804	0.00121187	B9J08_005546	no orthologues
396	1.144	2.06836	2.06836	2.53686	0.000717317	B9J08_002455	VPS36	http://www.candidagenome.org/cgi-bin/locus.pl?locus=C2_04250W_A	VPS36	https://www.yeastgenome.org/locus/S000004409
240	-1.372	-2.06683	2.06683	5.02578	0.000200575	B9J08_000593	uncharacterized ORF	http://www.candidagenome.org/cgi-bin/locus.pl?locus=C1_06320W_A	BEM1	https://www.yeastgenome.org/locus/S000000404
621	0.928	2.06483	2.06483	0.575658	0.00216895	B9J08_001180	no orthologues
799	0.83	2.06354	2.06354	0.460447	0.00370408	B9J08_004358	uncharacterized ORF	http://www.candidagenome.org/cgi-bin/locus.pl?locus=C5_04310W_A
607	0.939	2.06097	2.06097	1.99313	0.00202751	B9J08_005379	ATG15	http://www.candidagenome.org/cgi-bin/locus.pl?locus=C6_01740C_A	ATG15	https://www.yeastgenome.org/locus/S000000664
139	-1.595	-2.05676	2.05676	10.574	7.36995e-05	B9J08_000955	uncharacterized ORF	http://www.candidagenome.org/cgi-bin/locus.pl?locus=C1_02330C_A	RPL26B	https://www.yeastgenome.org/locus/S000003266
235	1.381	2.05419	2.05419	8.12671	0.000181505	B9J08_005174	PHO86	http://www.candidagenome.org/cgi-bin/locus.pl?locus=C2_07820C_A	PHO86	https://www.yeastgenome.org/locus/S000003653
271	-1.309	-2.05383	2.05383	4.70398	0.000276175	B9J08_004169	RPC19	http://www.candidagenome.org/cgi-bin/locus.pl?locus=CR_02520W_A	RPC19	https://www.yeastgenome.org/locus/S000005057
135	1.605	2.05373	2.05373	8.26136	7.36995e-05	B9J08_001832	PHO87	http://www.candidagenome.org/cgi-bin/locus.pl?locus=C1_05940W_A	PHO87	https://www.yeastgenome.org/locus/S000000633
164	-1.513	-2.05223	2.05223	7.97872	8.4285e-05	B9J08_004574	uncharacterized ORF	http://www.candidagenome.org/cgi-bin/locus.pl?locus=C1_05720W_A	RPL7A	https://www.yeastgenome.org/locus/S000003044
141	1.566	2.05143	2.05143	6.1022	7.36995e-05	B9J08_000344	ERV1	http://www.candidagenome.org/cgi-bin/locus.pl?locus=CR_03010C_A	ERV1	https://www.yeastgenome.org/locus/S000003261
155	1.535	2.05084	2.05084	5.29887	7.77025e-05	B9J08_000935	uncharacterized ORF	http://www.candidagenome.org/cgi-bin/locus.pl?locus=C6_03330C_A	YPR097W	https://www.yeastgenome.org/locus/S000006301
168	-1.506	-2.0462	2.0462	10.921	8.4285e-05	B9J08_003393	uncharacterized ORF	http://www.candidagenome.org/cgi-bin/locus.pl?locus=C1_06890C_A	RPL34B	https://www.yeastgenome.org/locus/S000001314
449	1.092	2.04431	2.04431	4.53057	0.000901062	B9J08_001232	FCR1	http://www.candidagenome.org/cgi-bin/locus.pl?locus=C3_06850W_A	CAT8	https://www.yeastgenome.org/locus/S000004893
537	1.025	2.04007	2.04007	2.7928	0.00132531	B9J08_003559	DJP1	http://www.candidagenome.org/cgi-bin/locus.pl?locus=C1_10480W_A	DJP1	https://www.yeastgenome.org/locus/S000001443
339	1.207	2.03686	2.03686	3.87393	0.000470826	B9J08_005455	DOA4	http://www.candidagenome.org/cgi-bin/locus.pl?locus=C1_14000C_A	DOA4	https://www.yeastgenome.org/locus/S000002476
383	-1.16	-2.0345	2.0345	6.94924	0.00062309	B9J08_001276		http://www.candidagenome.org/cgi-bin/locus.pl?locus=C1_00160C_A	NSR1	https://www.yeastgenome.org/locus/S000003391
555	1.003	2.03191	2.03191	4.16994	0.00144773	B9J08_004948	VPS27	http://www.candidagenome.org/cgi-bin/locus.pl?locus=C1_00750C_A	VPS27	https://www.yeastgenome.org/locus/S000005289
382	1.161	2.02924	2.02924	9.941	0.000614562	B9J08_001351	uncharacterized ORF	http://www.candidagenome.org/cgi-bin/locus.pl?locus=C1_08610C_A	RCF2	https://www.yeastgenome.org/locus/S000005301
613	0.933	2.02591	2.02591	1.33155	0.00197694	B9J08_001742	uncharacterized ORF	http://www.candidagenome.org/cgi-bin/locus.pl?locus=C3_01900C_A	FAB1	https://www.yeastgenome.org/locus/S000001915
258	1.331	2.02249	2.02249	6.69145	0.00022188	B9J08_003389	uncharacterized ORF	http://www.candidagenome.org/cgi-bin/locus.pl?locus=C1_06840C_A	PET117	https://www.yeastgenome.org/locus/S000000860
199	1.45	2.02063	2.02063	8.56577	0.000113258	B9J08_001286	uncharacterized ORF	http://www.candidagenome.org/cgi-bin/locus.pl?locus=C2_00700W_A	YTA12	https://www.yeastgenome.org/locus/S000004695
194	-1.458	-2.02058	2.02058	4.71717	0.000108825	B9J08_005249	GIN4	http://www.candidagenome.org/cgi-bin/locus.pl?locus=C1_11400C_A	GIN4	https://www.yeastgenome.org/locus/S000002915
239	-1.373	-2.01836	2.01836	7.00363	0.000170661	B9J08_000351	ARC1	http://www.candidagenome.org/cgi-bin/locus.pl?locus=CR_03060W_A	ARC1	https://www.yeastgenome.org/locus/S000003073
136	-1.604	-2.01677	2.01677	8.82659	7.36995e-05	B9J08_003089	RPS24	http://www.candidagenome.org/cgi-bin/locus.pl?locus=C3_00090W_A	RPS24B	https://www.yeastgenome.org/locus/S000001331
250	-1.349	-2.01672	2.01672	4.36244	0.000196319	B9J08_003794	no orthologues
145	1.552	2.00873	2.00873	7.61527	7.36995e-05	B9J08_004847	VTC3	http://www.candidagenome.org/cgi-bin/locus.pl?locus=CR_03610C_A	VTC2	https://www.yeastgenome.org/locus/S000001890
218	-1.404	-2.00853	2.00853	5.91359	0.000132896	B9J08_004383	INT1	http://www.candidagenome.org/cgi-bin/locus.pl?locus=C5_02470W_A	BUD4	https://www.yeastgenome.org/locus/S000003852
188	-1.466	-2.00748	2.00748	8.55969	9.63161e-05	B9J08_002600	PMM1	http://www.candidagenome.org/cgi-bin/locus.pl?locus=C1_02480W_A	SEC53	https://www.yeastgenome.org/locus/S000001849
146	-1.55	-2.00359	2.00359	10.4543	7.36995e-05	B9J08_000346	RPL28	http://www.candidagenome.org/cgi-bin/locus.pl?locus=CR_03030C_A	RPL28	https://www.yeastgenome.org/locus/S000003071
306	-1.251	-2.00357	2.00357	3.36558	0.000334339	B9J08_004521	uncharacterized ORF	http://www.candidagenome.org/cgi-bin/locus.pl?locus=C1_05380C_A	RIF1	https://www.yeastgenome.org/locus/S000000479
560	0.998	1.99998	1.99998	1.31369	0.00140672	B9J08_003812	uncharacterized ORF	http://www.candidagenome.org/cgi-bin/locus.pl?locus=C3_00510W_A	ECM6	https://www.yeastgenome.org/locus/S000001712
189	-1.464	-1.99822	1.99822	4.99446	9.46304e-05	B9J08_004650	MNN26	http://www.candidagenome.org/cgi-bin/locus.pl?locus=C7_03600W_A	MNN2	https://www.yeastgenome.org/locus/S000000219
154	1.536	1.99693	1.99693	6.26655	7.36995e-05	B9J08_001999	uncharacterized ORF	http://www.candidagenome.org/cgi-bin/locus.pl?locus=C1_04030W_A	MSD1	https://www.yeastgenome.org/locus/S000006025
456	1.087	1.99665	1.99665	1.6735	0.000847507	B9J08_002523	uncharacterized ORF	http://www.candidagenome.org/cgi-bin/locus.pl?locus=C4_05890W_A
175	-1.489	-1.9965	1.9965	6.6186	8.21086e-05	B9J08_004672	uncharacterized ORF	http://www.candidagenome.org/cgi-bin/locus.pl?locus=C1_03620C_A	RPS22A	https://www.yeastgenome.org/locus/S000003726
263	1.323	1.99547	1.99547	5.15209	0.000218193	B9J08_000939	ZCF5	http://www.candidagenome.org/cgi-bin/locus.pl?locus=C4_05700W_A	HAP1	https://www.yeastgenome.org/locus/S000004246
152	1.537	1.99445	1.99445	5.97052	7.36995e-05	B9J08_001364	TRI4	http://www.candidagenome.org/cgi-bin/locus.pl?locus=C4_07040W_A	DIT2	https://www.yeastgenome.org/locus/S000002810
179	1.487	1.99174	1.99174	6.60395	8.21086e-05	B9J08_001222	RPN10	http://www.candidagenome.org/cgi-bin/locus.pl?locus=C2_06150C_A	RPN10	https://www.yeastgenome.org/locus/S000001243
187	-1.474	-1.98826	1.98826	6.74301	8.45769e-05	B9J08_003424	CDC5	http://www.candidagenome.org/cgi-bin/locus.pl?locus=C1_00950C_A	CDC5	https://www.yeastgenome.org/locus/S000004603
213	1.416	1.98699	1.98699	5.48692	0.000114832	B9J08_002537	uncharacterized ORF	http://www.candidagenome.org/cgi-bin/locus.pl?locus=C1_05830W_A	TMT1	https://www.yeastgenome.org/locus/S000000977
186	-1.475	-1.98676	1.98676	11.8262	8.4285e-05	B9J08_000434	PET9	http://www.candidagenome.org/cgi-bin/locus.pl?locus=C5_00590W_A	PET9	https://www.yeastgenome.org/locus/S000000126
401	1.134	1.97848	1.97848	2.29899	0.000629141	B9J08_002217	CTA7	http://www.candidagenome.org/cgi-bin/locus.pl?locus=C5_02700W_A	STB4	https://www.yeastgenome.org/locus/S000004621
195	-1.458	-1.97574	1.97574	5.54171	8.97298e-05	B9J08_002621	uncharacterized ORF	http://www.candidagenome.org/cgi-bin/locus.pl?locus=C3_01100W_A
294	1.268	1.97199	1.97199	8.30509	0.000276175	B9J08_004366	no orthologues
445	1.093	1.96456	1.96456	5.00392	0.00077059	B9J08_003949	NTO1	http://www.candidagenome.org/cgi-bin/locus.pl?locus=C3_04540C_A	NTO1	https://www.yeastgenome.org/locus/S000006235
615	0.932	1.96382	1.96382	8.01704	0.00178585	B9J08_002130	PUT1	http://www.candidagenome.org/cgi-bin/locus.pl?locus=C5_02600W_A	PUT1	https://www.yeastgenome.org/locus/S000004132
310	-1.242	-1.95972	1.95972	5.73979	0.000314809	B9J08_003017	FCY2	http://www.candidagenome.org/cgi-bin/locus.pl?locus=C3_03360W_A	FCY2	https://www.yeastgenome.org/locus/S000000858
217	-1.405	-1.95727	1.95727	10.6131	0.000114395	B9J08_005150	RPL2	http://www.candidagenome.org/cgi-bin/locus.pl?locus=orf19.2309.2	RPL2B	https://www.yeastgenome.org/locus/S000001280
1103	0.669	1.95596	1.95596	-1.09508	0.00710065	B9J08_002552	uncharacterized ORF	http://www.candidagenome.org/cgi-bin/locus.pl?locus=C5_02200W_A
193	-1.458	-1.95119	1.95119	5.57524	8.4285e-05	B9J08_002521	TOP2	http://www.candidagenome.org/cgi-bin/locus.pl?locus=C4_06600W_A	TOP2	https://www.yeastgenome.org/locus/S000005032
148	1.547	1.94973	1.94973	8.13621	7.36995e-05	B9J08_004037	uncharacterized ORF	http://www.candidagenome.org/cgi-bin/locus.pl?locus=C1_10170W_A
321	1.222	1.94889	1.94889	3.79921	0.000336621	B9J08_005114	SRR1	http://www.candidagenome.org/cgi-bin/locus.pl?locus=CR_05610C_A	SKN7	https://www.yeastgenome.org/locus/S000001249
297	1.262	1.94738	1.94738	4.59675	0.000265255	B9J08_002105	NCR1	http://www.candidagenome.org/cgi-bin/locus.pl?locus=C1_14300C_A	NCR1	https://www.yeastgenome.org/locus/S000005927
859	0.789	1.94549	1.94549	2.94502	0.00386161	B9J08_002522	uncharacterized ORF	http://www.candidagenome.org/cgi-bin/locus.pl?locus=C4_05900C_A
579	-0.975	-1.94511	1.94511	2.86635	0.00142306	B9J08_004798	ARG3	http://www.candidagenome.org/cgi-bin/locus.pl?locus=C6_03230W_A	ARG3	https://www.yeastgenome.org/locus/S000003624
254	1.333	1.94275	1.94275	3.75515	0.000170661	B9J08_004333	uncharacterized ORF	http://www.candidagenome.org/cgi-bin/locus.pl?locus=C5_05070W_A	YMR160W	https://www.yeastgenome.org/locus/S000004770
166	-1.509	-1.94096	1.94096	6.61921	7.36995e-05	B9J08_000187	ARF3	http://www.candidagenome.org/cgi-bin/locus.pl?locus=C3_01470W_A	ARF3	https://www.yeastgenome.org/locus/S000005620
176	-1.489	-1.9384	1.9384	9.34085	7.36995e-05	B9J08_002367	RPL9B	http://www.candidagenome.org/cgi-bin/locus.pl?locus=C3_02470C_A	RPL9B	https://www.yeastgenome.org/locus/S000005011
534	1.028	1.93527	1.93527	5.09129	0.00106164	B9J08_000925	APG13	http://www.candidagenome.org/cgi-bin/locus.pl?locus=CR_02910W_A	ATG13	https://www.yeastgenome.org/locus/S000006389
335	1.211	1.93504	1.93504	7.06935	0.000346048	B9J08_005309	YDC1	http://www.candidagenome.org/cgi-bin/locus.pl?locus=C4_07050W_A	YDC1	https://www.yeastgenome.org/locus/S000006008
637	-0.926	-1.93066	1.93066	2.90474	0.00177936	B9J08_002801	uncharacterized ORF	http://www.candidagenome.org/cgi-bin/locus.pl?locus=C2_07040W_A	BCD1	https://www.yeastgenome.org/locus/S000001082
242	-1.369	-1.92661	1.92661	6.21249	0.000127043	B9J08_005130	uncharacterized ORF	http://www.candidagenome.org/cgi-bin/locus.pl?locus=CR_06740W_A	SPC97	https://www.yeastgenome.org/locus/S000001215
238	-1.375	-1.92339	1.92339	4.39408	0.000119288	B9J08_002051	EXO1	http://www.candidagenome.org/cgi-bin/locus.pl?locus=C5_00630C_A	EXO1	https://www.yeastgenome.org/locus/S000005559
229	1.39	1.92278	1.92278	7.98963	0.000113897	B9J08_003441	KSP1	http://www.candidagenome.org/cgi-bin/locus.pl?locus=orf19.4432	FMP48	https://www.yeastgenome.org/locus/S000003284
177	-1.489	-1.91539	1.91539	9.81899	7.36995e-05	B9J08_000605	RPS14B	http://www.candidagenome.org/cgi-bin/locus.pl?locus=C1_06450C_A	RPS14B	https://www.yeastgenome.org/locus/S000003727
457	1.087	1.91457	1.91457	3.05362	0.00071371	B9J08_002169	SUC1	http://www.candidagenome.org/cgi-bin/locus.pl?locus=CR_09210W_A	MAL13	https://www.yeastgenome.org/locus/S000003520
245	-1.357	-1.90839	1.90839	5.46156	0.000127201	B9J08_004714	POL30	http://www.candidagenome.org/cgi-bin/locus.pl?locus=orf19.4616	POL30	https://www.yeastgenome.org/locus/S000000292
172	-1.494	-1.90766	1.90766	9.41627	7.36995e-05	B9J08_005340	ERG6	http://www.candidagenome.org/cgi-bin/locus.pl?locus=C3_02150C_A	ERG6	https://www.yeastgenome.org/locus/S000004467
269	1.309	1.90567	1.90567	6.77896	0.000171558	B9J08_005018	CDC21	http://www.candidagenome.org/cgi-bin/locus.pl?locus=C2_05190W_A	CDC21	https://www.yeastgenome.org/locus/S000005600
208	-1.423	-1.90272	1.90272	10.3454	8.4285e-05	B9J08_005324	YST1	http://www.candidagenome.org/cgi-bin/locus.pl?locus=C3_05370C_A	RPS0A	https://www.yeastgenome.org/locus/S000003446
276	1.304	1.90078	1.90078	4.57825	0.000175672	B9J08_004012	ATX2	http://www.candidagenome.org/cgi-bin/locus.pl?locus=C3_00390W_A	ATX2	https://www.yeastgenome.org/locus/S000005605
183	-1.477	-1.89822	1.89822	8.71976	7.36995e-05	B9J08_003730	ERG10	http://www.candidagenome.org/cgi-bin/locus.pl?locus=C2_04310W_A	ERG10	https://www.yeastgenome.org/locus/S000005949
270	-1.309	-1.89684	1.89684	4.70796	0.000170661	B9J08_003148	PRY1	http://www.candidagenome.org/cgi-bin/locus.pl?locus=C1_07580C_A	PRY3	https://www.yeastgenome.org/locus/S000003614
363	1.176	1.89578	1.89578	3.50446	0.000382102	B9J08_005197	uncharacterized ORF	http://www.candidagenome.org/cgi-bin/locus.pl?locus=C6_00120W_A	MRX7	https://www.yeastgenome.org/locus/S000005155
281	-1.301	-1.89555	1.89555	10.595	0.000175868	B9J08_003273	RSP18	http://www.candidagenome.org/cgi-bin/locus.pl?locus=C7_00960W_A	RSP18B	https://www.yeastgenome.org/locus/S000004488
200	1.449	1.89068	1.89068	6.62293	7.47945e-05	B9J08_001125	SNQ2	http://www.candidagenome.org/cgi-bin/locus.pl?locus=orf19.5759	SNQ2	https://www.yeastgenome.org/locus/S000002418
308	1.25	1.88986	1.88986	4.12776	0.000245145	B9J08_000017	uncharacterized ORF	http://www.candidagenome.org/cgi-bin/locus.pl?locus=C1_04640W_A	LDH1	https://www.yeastgenome.org/locus/S000000408
420	1.12	1.88924	1.88924	2.22644	0.000549172	B9J08_002901	uncharacterized ORF	http://www.candidagenome.org/cgi-bin/locus.pl?locus=orf19.6832	VHC1	https://www.yeastgenome.org/locus/S000000439
341	1.202	1.88879	1.88879	4.50569	0.000325642	B9J08_002972	uncharacterized ORF	http://www.candidagenome.org/cgi-bin/locus.pl?locus=C1_01040W_A	MXR2	https://www.yeastgenome.org/locus/S000000538
626	0.927	1.88284	1.88284	1.92032	0.00160765	B9J08_001209	RAD4	http://www.candidagenome.org/cgi-bin/locus.pl?locus=C3_07660W_A	RAD4	https://www.yeastgenome.org/locus/S000000964
304	-1.253	-1.87838	1.87838	7.89458	0.000228602	B9J08_001803	NOP1	http://www.candidagenome.org/cgi-bin/locus.pl?locus=C4_06720W_A	NOP1	https://www.yeastgenome.org/locus/S000002172
205	-1.43	-1.87802	1.87802	5.91989	7.78092e-05	B9J08_002965	DIP5	http://www.candidagenome.org/cgi-bin/locus.pl?locus=orf19.2942	PUT4	https://www.yeastgenome.org/locus/S000005875
185	-1.476	-1.87582	1.87582	10.7155	7.36995e-05	B9J08_000091	RPS19A	http://www.candidagenome.org/cgi-bin/locus.pl?locus=C3_05200W_A	RPS19A	https://www.yeastgenome.org/locus/S000005481
311	-1.242	-1.87568	1.87568	4.87023	0.000245145	B9J08_001419	uncharacterized ORF	http://www.candidagenome.org/cgi-bin/locus.pl?locus=C4_02260C_A	YMR310C	https://www.yeastgenome.org/locus/S000004927
345	1.198	1.8734	1.8734	3.8849	0.0003201	B9J08_005415	uncharacterized ORF	http://www.candidagenome.org/cgi-bin/locus.pl?locus=C7_00790W_A	MVP1	https://www.yeastgenome.org/locus/S000004606
377	1.164	1.87132	1.87132	3.47629	0.000386744	B9J08_005082	uncharacterized ORF	http://www.candidagenome.org/cgi-bin/locus.pl?locus=C1_05610W_A	PET112	https://www.yeastgenome.org/locus/S000000176
1162	0.644	1.8713	1.8713	0.459749	0.00733396	B9J08_000297	uncharacterized ORF	http://www.candidagenome.org/cgi-bin/locus.pl?locus=C4_04280C_A	IRC6	https://www.yeastgenome.org/locus/S000001939
184	-1.476	-1.87104	1.87104	10.488	7.36995e-05	B9J08_003127	RPL17B	http://www.candidagenome.org/cgi-bin/locus.pl?locus=C2_04600C_A	RPL17B	https://www.yeastgenome.org/locus/S000003713
230	-1.39	-1.87057	1.87057	10.7848	9.46304e-05	B9J08_003582	uncharacterized ORF	http://www.candidagenome.org/cgi-bin/locus.pl?locus=orf19.3354	RPS4A	https://www.yeastgenome.org/locus/S000003906
755	-0.851	-1.87051	1.87051	5.98103	0.00248203	B9J08_000077	MAK16	http://www.candidagenome.org/cgi-bin/locus.pl?locus=C2_06360C_A	MAK16	https://www.yeastgenome.org/locus/S000000023
570	-0.981	-1.86851	1.86851	4.47979	0.00116952	B9J08_002338	uncharacterized ORF	http://www.candidagenome.org/cgi-bin/locus.pl?locus=C5_01610W_A	DEG1	https://www.yeastgenome.org/locus/S000001895
1203	0.629	1.8684	1.8684	-0.659197	0.00792726	B9J08_005431	PIR32	http://www.candidagenome.org/cgi-bin/locus.pl?locus=orf19.2783	HSP150	https://www.yeastgenome.org/locus/S000003695
284	1.298	1.86761	1.86761	7.92373	0.000167987	B9J08_003958	uncharacterized ORF	http://www.candidagenome.org/cgi-bin/locus.pl?locus=C3_04620C_A
220	1.404	1.86682	1.86682	7.76084	8.4285e-05	B9J08_004343	VTC4	http://www.candidagenome.org/cgi-bin/locus.pl?locus=C4_03360C_A	VTC4	https://www.yeastgenome.org/locus/S000003549
344	-1.2	-1.86642	1.86642	4.43224	0.000310671	B9J08_004379	uncharacterized ORF	http://www.candidagenome.org/cgi-bin/locus.pl?locus=CR_05210W_A
251	-1.349	-1.86598	1.86598	10.0667	0.000114832	B9J08_000878	RPL33	http://www.candidagenome.org/cgi-bin/locus.pl?locus=C2_05710C_A	RPL33A	https://www.yeastgenome.org/locus/S000006064
464	1.082	1.86554	1.86554	2.86588	0.000657737	B9J08_005273	NUP1	http://www.candidagenome.org/cgi-bin/locus.pl?locus=C6_03460W_A	NUP1	https://www.yeastgenome.org/locus/S000005624
348	-1.196	-1.86536	1.86536	5.04014	0.000317471	B9J08_005481	NCL1	http://www.candidagenome.org/cgi-bin/locus.pl?locus=CR_04300W_A	NCL1	https://www.yeastgenome.org/locus/S000000120
1256	0.611	1.86504	1.86504	0.269682	0.00865873	B9J08_004765	no orthologues
268	-1.314	-1.86435	1.86435	8.14795	0.000148381	B9J08_005385	TIF3	http://www.candidagenome.org/cgi-bin/locus.pl?locus=C6_01630W_A	TIF3	https://www.yeastgenome.org/locus/S000006367
260	-1.328	-1.8594	1.8594	4.33378	0.000127201	B9J08_002720	SPC34	http://www.candidagenome.org/cgi-bin/locus.pl?locus=C4_04910C_A
436	1.098	1.8578	1.8578	3.13813	0.000575561	B9J08_003892	ORC4	http://www.candidagenome.org/cgi-bin/locus.pl?locus=C5_02150C_A	ORC4	https://www.yeastgenome.org/locus/S000006366
203	-1.432	-1.85528	1.85528	9.90637	7.36995e-05	B9J08_004958	RPL6	http://www.candidagenome.org/cgi-bin/locus.pl?locus=C1_03110W_A	RPL6B	https://www.yeastgenome.org/locus/S000004440
357	-1.184	-1.85424	1.85424	5.34299	0.00032811	B9J08_005251	NEP1	http://www.candidagenome.org/cgi-bin/locus.pl?locus=C1_11380W_A	EMG1	https://www.yeastgenome.org/locus/S000004176
399	1.14	1.85364	1.85364	4.69736	0.000431617	B9J08_000995	SUL2	http://www.candidagenome.org/cgi-bin/locus.pl?locus=C4_02610C_A	SUL1	https://www.yeastgenome.org/locus/S000000498
470	1.08	1.85266	1.85266	3.11443	0.000645442	B9J08_000620	uncharacterized ORF	http://www.candidagenome.org/cgi-bin/locus.pl?locus=C1_03960C_A	VPS64	https://www.yeastgenome.org/locus/S000002608
289	1.297	1.85208	1.85208	6.69394	0.000162629	B9J08_002807	ARE2	http://www.candidagenome.org/cgi-bin/locus.pl?locus=C2_06940C_A	ARE2	https://www.yeastgenome.org/locus/S000005302
247	-1.352	-1.85199	1.85199	5.90267	0.000113258	B9J08_002469	CPA2	http://www.candidagenome.org/cgi-bin/locus.pl?locus=CR_01330W_A	CPA2	https://www.yeastgenome.org/locus/S000003870
1246	0.615	1.85155	1.85155	-0.606731	0.0084066	B9J08_004036	no orthologues
201	1.436	1.84851	1.84851	7.39483	7.36995e-05	B9J08_000854	uncharacterized ORF	http://www.candidagenome.org/cgi-bin/locus.pl?locus=C7_03200C_A	YGR017W	https://www.yeastgenome.org/locus/S000003249
288	-1.297	-1.84831	1.84831	4.13925	0.000159857	B9J08_003855	ESC4	http://www.candidagenome.org/cgi-bin/locus.pl?locus=C2_01400C_A	RTT107	https://www.yeastgenome.org/locus/S000001197
435	1.098	1.84782	1.84782	3.33218	0.000557451	B9J08_004349	uncharacterized ORF	http://www.candidagenome.org/cgi-bin/locus.pl?locus=C4_03560W_A	APL6	https://www.yeastgenome.org/locus/S000003493
705	0.881	1.84659	1.84659	1.61643	0.00199168	B9J08_005095	uncharacterized ORF	http://www.candidagenome.org/cgi-bin/locus.pl?locus=C7_01740C_A	GOS1	https://www.yeastgenome.org/locus/S000001023
577	-0.975	-1.84382	1.84382	4.9849	0.00115549	B9J08_005434	uncharacterized ORF	http://www.candidagenome.org/cgi-bin/locus.pl?locus=C1_07660W_A	URB1	https://www.yeastgenome.org/locus/S000001497
831	-0.808	-1.84258	1.84258	2.58835	0.00302189	B9J08_004739	uncharacterized ORF	http://www.candidagenome.org/cgi-bin/locus.pl?locus=C7_00680W_A	YOR111W	https://www.yeastgenome.org/locus/S000005637
211	-1.418	-1.83935	1.83935	11.0145	7.47945e-05	B9J08_000461	RPS27	http://www.candidagenome.org/cgi-bin/locus.pl?locus=orf19.6286.2	RPS27B	https://www.yeastgenome.org/locus/S000001063
302	-1.255	-1.83776	1.83776	10.5554	0.000195405	B9J08_004761	RPS12	http://www.candidagenome.org/cgi-bin/locus.pl?locus=C3_07150C_A	RPS12	https://www.yeastgenome.org/locus/S000005896
758	0.85	1.83582	1.83582	0.696919	0.00235832	B9J08_002053	uncharacterized ORF	http://www.candidagenome.org/cgi-bin/locus.pl?locus=C1_03470C_A	SPS1	https://www.yeastgenome.org/locus/S000002931
543	1.017	1.83105	1.83105	2.05026	0.000892813	B9J08_003740	RAD1	http://www.candidagenome.org/cgi-bin/locus.pl?locus=C2_10440C_A	RAD1	https://www.yeastgenome.org/locus/S000005943
234	1.382	1.82968	1.82968	7.27027	8.4285e-05	B9J08_002862	uncharacterized ORF	http://www.candidagenome.org/cgi-bin/locus.pl?locus=C3_00620C_A	PET191	https://www.yeastgenome.org/locus/S000003795
221	-1.403	-1.82957	1.82957	8.86931	7.77025e-05	B9J08_000774	uncharacterized ORF	http://www.candidagenome.org/cgi-bin/locus.pl?locus=C1_03370W_A	PAB1	https://www.yeastgenome.org/locus/S000000967
1124	0.661	1.82646	1.82646	0.641659	0.00642767	B9J08_001499	SIT1	http://www.candidagenome.org/cgi-bin/locus.pl?locus=orf19.2179	SIT1	https://www.yeastgenome.org/locus/S000000791
325	1.217	1.8263	1.8263	11.5938	0.000244179	B9J08_003632	PYK1	http://www.candidagenome.org/cgi-bin/locus.pl?locus=C2_05460W_A	CDC19	https://www.yeastgenome.org/locus/S000000036
624	0.927	1.82436	1.82436	7.56708	0.00144018	B9J08_002443	uncharacterized ORF	http://www.candidagenome.org/cgi-bin/locus.pl?locus=CR_09920W_A	AGP1	https://www.yeastgenome.org/locus/S000000530
222	1.403	1.82232	1.82232	9.01907	7.49112e-05	B9J08_004561	GLN1	http://www.candidagenome.org/cgi-bin/locus.pl?locus=CR_05050W_A	GLN1	https://www.yeastgenome.org/locus/S000006239
233	1.386	1.82197	1.82197	6.31784	8.21086e-05	B9J08_001814	GPX3	http://www.candidagenome.org/cgi-bin/locus.pl?locus=C1_07350C_A	HYR1	https://www.yeastgenome.org/locus/S000001476
381	1.161	1.8217	1.8217	3.75524	0.000342788	B9J08_005396	VPS15	http://www.candidagenome.org/cgi-bin/locus.pl?locus=C6_01190C_A	VPS15	https://www.yeastgenome.org/locus/S000000301
206	-1.428	-1.82073	1.82073	10.8532	7.36995e-05	B9J08_002277	RPL35	http://www.candidagenome.org/cgi-bin/locus.pl?locus=C3_04960W_A	RPL35A	https://www.yeastgenome.org/locus/S000002350
332	-1.214	-1.81916	1.81916	4.07791	0.000245145	B9J08_004970	KIP3	http://www.candidagenome.org/cgi-bin/locus.pl?locus=C3_05720C_A	KIP3	https://www.yeastgenome.org/locus/S000003184
397	1.144	1.81796	1.81796	4.21921	0.00037757	B9J08_001552	uncharacterized ORF	http://www.candidagenome.org/cgi-bin/locus.pl?locus=orf19.3701
1188	0.635	1.81287	1.81287	-0.287395	0.00726763	B9J08_001341	no orthologues
444	-1.093	-1.81144	1.81144	5.33637	0.000523712	B9J08_003620	DIP2	http://www.candidagenome.org/cgi-bin/locus.pl?locus=C1_08290C_A	DIP2	https://www.yeastgenome.org/locus/S000004119
343	1.201	1.81124	1.81124	4.3804	0.000257272	B9J08_004492	uncharacterized ORF	http://www.candidagenome.org/cgi-bin/locus.pl?locus=C1_04960C_A	UFO1	https://www.yeastgenome.org/locus/S000004553
312	-1.237	-1.81053	1.81053	5.42758	0.000197814	B9J08_002326	YOX1	http://www.candidagenome.org/cgi-bin/locus.pl?locus=C7_00970C_A	YOX1	https://www.yeastgenome.org/locus/S000004489
702	-0.883	-1.80966	1.80966	4.22866	0.00182012	B9J08_004162	CLB4	http://www.candidagenome.org/cgi-bin/locus.pl?locus=C7_03940C_A	CLB4	https://www.yeastgenome.org/locus/S000004200
917	0.757	1.80914	1.80914	0.0945703	0.00377729	B9J08_002460	REC8	http://www.candidagenome.org/cgi-bin/locus.pl?locus=C1_04690C_A	REC8	https://www.yeastgenome.org/locus/S000006211
413	1.121	1.80862	1.80862	3.8457	0.00042705	B9J08_003898	uncharacterized ORF	http://www.candidagenome.org/cgi-bin/locus.pl?locus=C6_03590C_A
215	-1.413	-1.80813	1.80813	10.1521	7.36995e-05	B9J08_003288	RPS28B	http://www.candidagenome.org/cgi-bin/locus.pl?locus=C7_00710W_A	RPS28B	https://www.yeastgenome.org/locus/S000004254
618	0.929	1.80793	1.80793	1.70152	0.00137022	B9J08_000876	GWT1	http://www.candidagenome.org/cgi-bin/locus.pl?locus=C2_05730C_A	GWT1	https://www.yeastgenome.org/locus/S000003627
249	-1.35	-1.80754	1.80754	9.0383	9.49232e-05	B9J08_004990	RPS21	http://www.candidagenome.org/cgi-bin/locus.pl?locus=C1_01480C_A	RPS2	https://www.yeastgenome.org/locus/S000003091
340	-1.205	-1.80519	1.80519	5.69566	0.000248226	B9J08_003162	RRN3	http://www.candidagenome.org/cgi-bin/locus.pl?locus=C2_00030W_A	RRN3	https://www.yeastgenome.org/locus/S000001608
439	1.098	1.80456	1.80456	2.84043	0.000500438	B9J08_004212	RTS2	http://www.candidagenome.org/cgi-bin/locus.pl?locus=C4_04650W_A	RTS2	https://www.yeastgenome.org/locus/S000005603
742	0.86	1.79985	1.79985	2.04608	0.00208232	B9J08_003981	MDR1	http://www.candidagenome.org/cgi-bin/locus.pl?locus=C6_03170C_A	FLR1	https://www.yeastgenome.org/locus/S000000212
427	1.11	1.79983	1.79983	3.23115	0.00044913	B9J08_004061	MRR1	http://www.candidagenome.org/cgi-bin/locus.pl?locus=C3_05920W_A	OAF3	https://www.yeastgenome.org/locus/S000001772
257	-1.331	-1.79902	1.79902	7.36653	0.000106097	B9J08_003863	DAG7	http://www.candidagenome.org/cgi-bin/locus.pl?locus=C4_01010C_A
334	1.214	1.79722	1.79722	3.50194	0.000225817	B9J08_001827	BUD16	http://www.candidagenome.org/cgi-bin/locus.pl?locus=C1_06210W_A	BUD16	https://www.yeastgenome.org/locus/S000000755
751	-0.851	-1.79691	1.79691	2.03223	0.0021686	B9J08_005504	uncharacterized ORF	http://www.candidagenome.org/cgi-bin/locus.pl?locus=C3_04440C_A	YEL023C	https://www.yeastgenome.org/locus/S000000749
305	-1.253	-1.79565	1.79565	8.97529	0.000170661	B9J08_001002	TOS1	http://www.candidagenome.org/cgi-bin/locus.pl?locus=C3_01550C_A	TOS1	https://www.yeastgenome.org/locus/S000000366
228	-1.393	-1.79119	1.79119	9.63194	7.36995e-05	B9J08_002719	RPL30	http://www.candidagenome.org/cgi-bin/locus.pl?locus=C4_04900W_A	RPL30	https://www.yeastgenome.org/locus/S000002998
384	1.158	1.79053	1.79053	3.54873	0.000323448	B9J08_001575	uncharacterized ORF	http://www.candidagenome.org/cgi-bin/locus.pl?locus=C1_11570W_A	YJR112W	https://www.yeastgenome.org/locus/S000028513
629	-0.927	-1.78911	1.78911	3.07343	0.0013483	B9J08_003338	RFC5	http://www.candidagenome.org/cgi-bin/locus.pl?locus=C2_00950C_A	RFC5	https://www.yeastgenome.org/locus/S000000291
392	-1.146	-1.78814	1.78814	5.30561	0.00034177	B9J08_005373	uncharacterized ORF	http://www.candidagenome.org/cgi-bin/locus.pl?locus=C6_01890C_A	DBP9	https://www.yeastgenome.org/locus/S000004266
498	-1.052	-1.78774	1.78774	4.76442	0.000647208	B9J08_001133	uncharacterized ORF	http://www.candidagenome.org/cgi-bin/locus.pl?locus=CR_02420W_A	UTP23	https://www.yeastgenome.org/locus/S000005530
216	1.408	1.78586	1.78586	6.86268	7.36995e-05	B9J08_003595	MOH1	http://www.candidagenome.org/cgi-bin/locus.pl?locus=C4_03430W_A	MOH1	https://www.yeastgenome.org/locus/S000000145
262	-1.324	-1.78385	1.78385	6.38174	0.000105245	B9J08_001421	IDI1	http://www.candidagenome.org/cgi-bin/locus.pl?locus=C4_02280W_A	IDI1	https://www.yeastgenome.org/locus/S000006038
466	1.082	1.78193	1.78193	3.14782	0.000527676	B9J08_000909	PAC2	http://www.candidagenome.org/cgi-bin/locus.pl?locus=C4_06160W_A	PAC2	https://www.yeastgenome.org/locus/S000000809
652	-0.92	-1.78144	1.78144	4.20935	0.00140781	B9J08_003687	SSF1	http://www.candidagenome.org/cgi-bin/locus.pl?locus=CR_09730C_A	SSF1	https://www.yeastgenome.org/locus/S000001108
689	0.893	1.77895	1.77895	2.52185	0.0016299	B9J08_004929	uncharacterized ORF	http://www.candidagenome.org/cgi-bin/locus.pl?locus=C7_04170W_A
349	1.196	1.77866	1.77866	4.80286	0.000241824	B9J08_002181	FAB1	http://www.candidagenome.org/cgi-bin/locus.pl?locus=C2_01990C_A	FAB1	https://www.yeastgenome.org/locus/S000001915
277	-1.304	-1.77842	1.77842	5.83874	0.00011408	B9J08_003624	DCK1	http://www.candidagenome.org/cgi-bin/locus.pl?locus=C2_04050C_A	DCK1	https://www.yeastgenome.org/locus/S000004414
416	-1.121	-1.7774	1.7774	3.9807	0.00038642	B9J08_004826	NOP14	http://www.candidagenome.org/cgi-bin/locus.pl?locus=C3_04900W_A	NOP14	https://www.yeastgenome.org/locus/S000002307
715	0.874	1.77496	1.77496	7.21672	0.00178585	B9J08_000169	uncharacterized ORF	http://www.candidagenome.org/cgi-bin/locus.pl?locus=C2_05060C_A	SRX1	https://www.yeastgenome.org/locus/S000001569
827	-0.813	-1.77247	1.77247	7.44349	0.0026103	B9J08_004863	no orthologues
423	1.118	1.77046	1.77046	8.33743	0.000386744	B9J08_005333	ASR3	http://www.candidagenome.org/cgi-bin/locus.pl?locus=C2_03790C_A
236	1.38	1.77	1.77	8.0465	7.36995e-05	B9J08_002055	no orthologues
291	-1.292	-1.76956	1.76956	6.59979	0.000114832	B9J08_001283	uncharacterized ORF	http://www.candidagenome.org/cgi-bin/locus.pl?locus=C2_01070W_A	RPA49	https://www.yeastgenome.org/locus/S000005192
692	-0.891	-1.7684	1.7684	4.94176	0.00160765	B9J08_000286	MAK21	http://www.candidagenome.org/cgi-bin/locus.pl?locus=C3_04560W_A	MAK21	https://www.yeastgenome.org/locus/S000002467
372	-1.169	-1.76749	1.76749	3.67205	0.000276175	B9J08_005122	MCT1	http://www.candidagenome.org/cgi-bin/locus.pl?locus=CR_05690W_A	MCT1	https://www.yeastgenome.org/locus/S000005747
237	-1.376	-1.76573	1.76573	10.0639	7.36995e-05	B9J08_003107	RPS10	http://www.candidagenome.org/cgi-bin/locus.pl?locus=C2_08040C_A	RPS10A	https://www.yeastgenome.org/locus/S000005819
231	-1.389	-1.76383	1.76383	10.4955	7.36995e-05	B9J08_001974	RPS3	http://www.candidagenome.org/cgi-bin/locus.pl?locus=CR_04810W_A	RPS3	https://www.yeastgenome.org/locus/S000005122
307	-1.251	-1.76106	1.76106	5.23298	0.000152231	B9J08_004578	uncharacterized ORF	http://www.candidagenome.org/cgi-bin/locus.pl?locus=C2_08380C_A	DPB11	https://www.yeastgenome.org/locus/S000003626
633	-0.926	-1.7599	1.7599	5.5543	0.00127121	B9J08_002629	ILV2	http://www.candidagenome.org/cgi-bin/locus.pl?locus=C3_02320W_A	ILV2	https://www.yeastgenome.org/locus/S000004714
726	0.873	1.75963	1.75963	2.86281	0.00177618	B9J08_001513	SYS1	http://www.candidagenome.org/cgi-bin/locus.pl?locus=C7_04330C_A	SYS1	https://www.yeastgenome.org/locus/S000003541
375	1.165	1.75509	1.75509	7.93563	0.000273035	B9J08_000029	PCL5	http://www.candidagenome.org/cgi-bin/locus.pl?locus=C5_05190W_A	PCL5	https://www.yeastgenome.org/locus/S000001113
287	-1.297	-1.75026	1.75026	7.9661	0.000111981	B9J08_004381	UAP1	http://www.candidagenome.org/cgi-bin/locus.pl?locus=C5_02530W_A	QRI1	https://www.yeastgenome.org/locus/S000002261
448	1.093	1.74947	1.74947	3.71572	0.000431617	B9J08_001307	CSF1	http://www.candidagenome.org/cgi-bin/locus.pl?locus=C5_00330C_A	CSF1	https://www.yeastgenome.org/locus/S000004077
243	-1.365	-1.74896	1.74896	10.3939	7.36995e-05	B9J08_003313	RPL4B	http://www.candidagenome.org/cgi-bin/locus.pl?locus=C1_14110C_A	RPL4B	https://www.yeastgenome.org/locus/S000002419
368	1.17	1.74455	1.74455	4.99402	0.000253619	B9J08_000769	uncharacterized ORF	http://www.candidagenome.org/cgi-bin/locus.pl?locus=C4_01290W_A
527	1.031	1.74154	1.74154	3.01944	0.000658749	B9J08_001190	MTF1	http://www.candidagenome.org/cgi-bin/locus.pl?locus=C2_02120W_A	MTF1	https://www.yeastgenome.org/locus/S000004841
519	1.037	1.74129	1.74129	2.83131	0.000630625	B9J08_004741	uncharacterized ORF	http://www.candidagenome.org/cgi-bin/locus.pl?locus=orf19.1449	DDI3	https://www.yeastgenome.org/locus/S000005279
371	-1.17	-1.7412	1.7412	3.88284	0.000252355	B9J08_004760	uncharacterized ORF	http://www.candidagenome.org/cgi-bin/locus.pl?locus=C3_07140C_A
314	1.23	1.73492	1.73492	7.02175	0.000156933	B9J08_003766	uncharacterized ORF	http://www.candidagenome.org/cgi-bin/locus.pl?locus=C1_06670W_A
424	1.115	1.73451	1.73451	3.58224	0.000351229	B9J08_000018	uncharacterized ORF	http://www.candidagenome.org/cgi-bin/locus.pl?locus=C1_04630C_A	NEO1	https://www.yeastgenome.org/locus/S000001310
267	-1.314	-1.73448	1.73448	7.60068	8.76591e-05	B9J08_001385	ZUO1	http://www.candidagenome.org/cgi-bin/locus.pl?locus=C4_02870C_A	ZUO1	https://www.yeastgenome.org/locus/S000003517
695	0.888	1.7343	1.7343	8.01268	0.00153058	B9J08_002533	uncharacterized ORF	http://www.candidagenome.org/cgi-bin/locus.pl?locus=C2_02920W_A	TMC1	https://www.yeastgenome.org/locus/S000005578
252	1.348	1.73312	1.73312	6.24258	7.47945e-05	B9J08_001328	no orthologues
299	-1.261	-1.73273	1.73273	7.79374	0.000120612	B9J08_001686	RPS4A	http://www.candidagenome.org/cgi-bin/locus.pl?locus=C2_10620W_A	RPS4A	https://www.yeastgenome.org/locus/S000003906
330	-1.214	-1.73162	1.73162	5.76001	0.000171558	B9J08_004339	uncharacterized ORF	http://www.candidagenome.org/cgi-bin/locus.pl?locus=C1_06700W_A	CYK3	https://www.yeastgenome.org/locus/S000002275
246	-1.354	-1.73114	1.73114	8.62743	7.36995e-05	B9J08_000049	KRE9	http://www.candidagenome.org/cgi-bin/locus.pl?locus=C3_04180W_A	KRE9	https://www.yeastgenome.org/locus/S000003710
944	0.746	1.72973	1.72973	5.01034	0.00357217	B9J08_004515	uncharacterized ORF	http://www.candidagenome.org/cgi-bin/locus.pl?locus=C1_05440C_A
663	0.917	1.72643	1.72643	7.2263	0.00127751	B9J08_004872	uncharacterized ORF	http://www.candidagenome.org/cgi-bin/locus.pl?locus=C4_05850C_A	YGR111W	https://www.yeastgenome.org/locus/S000003343
290	1.297	1.72318	1.72318	5.65227	9.80854e-05	B9J08_003438	uncharacterized ORF	http://www.candidagenome.org/cgi-bin/locus.pl?locus=C6_00900C_A	MCO32	https://www.yeastgenome.org/locus/S000003285
511	-1.043	-1.72078	1.72078	5.09058	0.000575505	B9J08_004080	RRP9	http://www.candidagenome.org/cgi-bin/locus.pl?locus=CR_02710W_A	RRP9	https://www.yeastgenome.org/locus/S000006341
488	-1.059	-1.71865	1.71865	6.22015	0.00050625	B9J08_005421	SAP3	http://www.candidagenome.org/cgi-bin/locus.pl?locus=orf19.6001	YPS3	https://www.yeastgenome.org/locus/S000004111
622	0.928	1.71811	1.71811	1.83474	0.00112062	B9J08_002191	uncharacterized ORF	http://www.candidagenome.org/cgi-bin/locus.pl?locus=C2_00490W_A	APM2	https://www.yeastgenome.org/locus/S000001011
441	1.095	1.7178	1.7178	5.95248	0.000379239	B9J08_004768	ECM9	http://www.candidagenome.org/cgi-bin/locus.pl?locus=C3_07260C_A	ECM9	https://www.yeastgenome.org/locus/S000001022
380	-1.161	-1.71489	1.71489	5.04724	0.000245145	B9J08_004490	MNN15	http://www.candidagenome.org/cgi-bin/locus.pl?locus=C1_04900W_A	MNT4	https://www.yeastgenome.org/locus/S000005342
872	0.781	1.71368	1.71368	1.56926	0.0028046	B9J08_004584	uncharacterized ORF	http://www.candidagenome.org/cgi-bin/locus.pl?locus=orf19.4090	BSC6	https://www.yeastgenome.org/locus/S000005497
336	1.209	1.71311	1.71311	7.38947	0.00016848	B9J08_004774	GLY1	http://www.candidagenome.org/cgi-bin/locus.pl?locus=C1_10450W_A	GLY1	https://www.yeastgenome.org/locus/S000000772
442	1.095	1.71254	1.71254	6.62207	0.000373397	B9J08_000210	uncharacterized ORF	http://www.candidagenome.org/cgi-bin/locus.pl?locus=C7_01430C_A
688	-0.894	-1.71233	1.71233	4.86012	0.00140807	B9J08_005231	CPA1	http://www.candidagenome.org/cgi-bin/locus.pl?locus=C4_01550C_A	CPA1	https://www.yeastgenome.org/locus/S000005829
347	1.196	1.71202	1.71202	6.96795	0.000180989	B9J08_002875	REV1	http://www.candidagenome.org/cgi-bin/locus.pl?locus=C4_06020C_A	REV1	https://www.yeastgenome.org/locus/S000005873
432	1.104	1.71154	1.71154	3.43813	0.000348907	B9J08_000429	uncharacterized ORF	http://www.candidagenome.org/cgi-bin/locus.pl?locus=C5_01190W_A
248	-1.35	-1.7104	1.7104	8.11559	7.36995e-05	B9J08_001878	KRS1	http://www.candidagenome.org/cgi-bin/locus.pl?locus=C3_07410C_A	KRS1	https://www.yeastgenome.org/locus/S000002444
253	-1.34	-1.70961	1.70961	10.5177	7.36995e-05	B9J08_001922	RPL10A	http://www.candidagenome.org/cgi-bin/locus.pl?locus=C6_02240C_A	RPL1A	https://www.yeastgenome.org/locus/S000006141
329	-1.214	-1.70892	1.70892	10.5737	0.000160177	B9J08_003250	RPP1A	http://www.candidagenome.org/cgi-bin/locus.pl?locus=C1_03010W_A	RPP1A	https://www.yeastgenome.org/locus/S000002239
873	0.781	1.70441	1.70441	2.35226	0.00276218	B9J08_004823	uncharacterized ORF	http://www.candidagenome.org/cgi-bin/locus.pl?locus=C2_09570C_A	CYB5	https://www.yeastgenome.org/locus/S000005055
576	0.975	1.70391	1.70391	2.26837	0.000826737	B9J08_001986	no orthologues
393	-1.146	-1.70251	1.70251	5.51961	0.000257272	B9J08_004130	UTP9	http://www.candidagenome.org/cgi-bin/locus.pl?locus=C3_07750W_A	UTP9	https://www.yeastgenome.org/locus/S000001239
814	0.818	1.69782	1.69782	4.42242	0.00220428	B9J08_004982	PDR16	http://www.candidagenome.org/cgi-bin/locus.pl?locus=C1_03820W_A	PDR16	https://www.yeastgenome.org/locus/S000005175
388	-1.153	-1.69702	1.69702	9.4338	0.000242202	B9J08_003799	MP65	http://www.candidagenome.org/cgi-bin/locus.pl?locus=C2_10030C_A	SCW10	https://www.yeastgenome.org/locus/S000004921
303	-1.255	-1.69672	1.69672	5.07274	0.000113258	B9J08_003158	STU1	http://www.candidagenome.org/cgi-bin/locus.pl?locus=C1_07360W_A	STU1	https://www.yeastgenome.org/locus/S000000130
317	-1.226	-1.69606	1.69606	8.07941	0.000132417	B9J08_003245	TUB2	http://www.candidagenome.org/cgi-bin/locus.pl?locus=C1_00710C_A	TUB2	https://www.yeastgenome.org/locus/S000001857
956	0.74	1.69247	1.69247	2.43231	0.00346904	B9J08_005565	PRD1	http://www.candidagenome.org/cgi-bin/locus.pl?locus=orf19.434	PRD1	https://www.yeastgenome.org/locus/S000000562
364	1.175	1.68802	1.68802	9.04012	0.000195115	B9J08_002029	uncharacterized ORF	http://www.candidagenome.org/cgi-bin/locus.pl?locus=C1_13190W_A	TMH18	https://www.yeastgenome.org/locus/S000006302
295	-1.268	-1.6879	1.6879	9.30108	0.000100709	B9J08_005253	RPL37B	http://www.candidagenome.org/cgi-bin/locus.pl?locus=C1_11360W_A	RPL37B	https://www.yeastgenome.org/locus/S000002908
264	-1.321	-1.68662	1.68662	10.2253	7.43119e-05	B9J08_000209	RPP1B	http://www.candidagenome.org/cgi-bin/locus.pl?locus=C7_03920C_A	RPP1B	https://www.yeastgenome.org/locus/S000002288
352	-1.191	-1.68343	1.68343	4.58352	0.000170661	B9J08_001699	uncharacterized ORF	http://www.candidagenome.org/cgi-bin/locus.pl?locus=CR_05760C_A	YPR084W	https://www.yeastgenome.org/locus/S000006288
319	-1.223	-1.68244	1.68244	7.04479	0.000127043	B9J08_002497	CDC28	http://www.candidagenome.org/cgi-bin/locus.pl?locus=CR_06050W_A	CDC28	https://www.yeastgenome.org/locus/S000000364
320	-1.222	-1.68168	1.68168	8.83206	0.000127285	B9J08_002262	KRE6	http://www.candidagenome.org/cgi-bin/locus.pl?locus=C3_05830W_A	KRE6	https://www.yeastgenome.org/locus/S000006363
285	1.298	1.68132	1.68132	10.1356	8.16665e-05	B9J08_001973	uncharacterized ORF	http://www.candidagenome.org/cgi-bin/locus.pl?locus=CR_04730W_A	TMH11	https://www.yeastgenome.org/locus/S000003845
301	1.258	1.68095	1.68095	8.60394	0.000106097	B9J08_003391	uncharacterized ORF	http://www.candidagenome.org/cgi-bin/locus.pl?locus=C1_06860W_A	RSB1	https://www.yeastgenome.org/locus/S000005575
790	-0.835	-1.67872	1.67872	6.45402	0.00189776	B9J08_003420	uncharacterized ORF	http://www.candidagenome.org/cgi-bin/locus.pl?locus=C6_00940C_A	PRM5	https://www.yeastgenome.org/locus/S000001379
1155	0.648	1.6764	1.6764	0.373623	0.00576356	B9J08_002242	uncharacterized ORF	http://www.candidagenome.org/cgi-bin/locus.pl?locus=C7_00630C_A	DIP5	https://www.yeastgenome.org/locus/S000006186
453	1.09	1.67549	1.67549	5.80754	0.000344901	B9J08_000300	FZO1	http://www.candidagenome.org/cgi-bin/locus.pl?locus=orf19.1422	FZO1	https://www.yeastgenome.org/locus/S000000383
433	1.102	1.67422	1.67422	6.19697	0.000317471	B9J08_000785	uncharacterized ORF	http://www.candidagenome.org/cgi-bin/locus.pl?locus=C5_05460C_A
385	-1.158	-1.67326	1.67326	4.37612	0.00021389	B9J08_001248	MCD1	http://www.candidagenome.org/cgi-bin/locus.pl?locus=CR_10540C_A	MCD1	https://www.yeastgenome.org/locus/S000002161
683	-0.897	-1.67276	1.67276	5.2584	0.00126036	B9J08_001883	DLD2	http://www.candidagenome.org/cgi-bin/locus.pl?locus=C3_07360W_A	DLD1	https://www.yeastgenome.org/locus/S000002333
541	-1.019	-1.66989	1.66989	4.40802	0.000579439	B9J08_000440	AGA1	http://www.candidagenome.org/cgi-bin/locus.pl?locus=C5_00540C_A
273	1.304	1.66837	1.66837	8.68549	7.47945e-05	B9J08_002216	uncharacterized ORF	http://www.candidagenome.org/cgi-bin/locus.pl?locus=C4_02740W_A
313	-1.232	-1.66577	1.66577	10.8147	0.000114395	B9J08_000823	RPL42	http://www.candidagenome.org/cgi-bin/locus.pl?locus=C1_10390C_A	RPL42A	https://www.yeastgenome.org/locus/S000005106
468	-1.081	-1.66399	1.66399	5.20267	0.000352058	B9J08_001024	PWP2	http://www.candidagenome.org/cgi-bin/locus.pl?locus=CR_00800C_A	PWP2	https://www.yeastgenome.org/locus/S000000653
540	1.02	1.66399	1.66399	2.76742	0.000561187	B9J08_000502	no orthologues
452	1.09	1.66373	1.66373	6.83725	0.000334679	B9J08_001269	uncharacterized ORF	http://www.candidagenome.org/cgi-bin/locus.pl?locus=C1_00090W_A	SPO73	https://www.yeastgenome.org/locus/S000000848
495	-1.055	-1.6636	1.6636	6.51743	0.000428173	B9J08_003914	uncharacterized ORF	http://www.candidagenome.org/cgi-bin/locus.pl?locus=C4_02720C_A	SFK1	https://www.yeastgenome.org/locus/S000001534
338	-1.207	-1.66183	1.66183	6.54624	0.000132604	B9J08_005210	ARG8	http://www.candidagenome.org/cgi-bin/locus.pl?locus=C4_05070C_A	ARG8	https://www.yeastgenome.org/locus/S000005500
331	1.214	1.65977	1.65977	7.34082	0.000124525	B9J08_005101	BNA1	http://www.candidagenome.org/cgi-bin/locus.pl?locus=CR_05440W_A	BNA1	https://www.yeastgenome.org/locus/S000003786
774	-0.842	-1.65824	1.65824	3.23919	0.00172272	B9J08_004429	MUP3	http://www.candidagenome.org/cgi-bin/locus.pl?locus=C3_03230C_A	MUP3	https://www.yeastgenome.org/locus/S000001028
938	-0.749	-1.65658	1.65658	5.71362	0.00309127	B9J08_003952	uncharacterized ORF	http://www.candidagenome.org/cgi-bin/locus.pl?locus=C3_04510W_A	YBL028C	https://www.yeastgenome.org/locus/S000000124
286	-1.298	-1.65655	1.65655	9.58655	7.47945e-05	B9J08_004146	RPL14	http://www.candidagenome.org/cgi-bin/locus.pl?locus=C1_13050W_A	RPL14B	https://www.yeastgenome.org/locus/S000000993
653	-0.92	-1.65409	1.65409	5.99025	0.00103078	B9J08_000159	MSB2	http://www.candidagenome.org/cgi-bin/locus.pl?locus=C2_01780W_A	MSB2	https://www.yeastgenome.org/locus/S000003246
750	0.853	1.65332	1.65332	7.51855	0.00157642	B9J08_000341	SFU1	http://www.candidagenome.org/cgi-bin/locus.pl?locus=C1_10020W_A	GZF3	https://www.yeastgenome.org/locus/S000003646
365	-1.171	-1.65293	1.65293	10.6179	0.000170661	B9J08_005458	ASC1	http://www.candidagenome.org/cgi-bin/locus.pl?locus=C7_01250W_A	ASC1	https://www.yeastgenome.org/locus/S000004722
326	1.217	1.65274	1.65274	8.13111	0.000114832	B9J08_001584	PET100	http://www.candidagenome.org/cgi-bin/locus.pl?locus=C1_09960W_A	PET100	https://www.yeastgenome.org/locus/S000002486
293	-1.278	-1.65049	1.65049	11.2749	8.15179e-05	B9J08_004391	RPL43A	http://www.candidagenome.org/cgi-bin/locus.pl?locus=C5_04590C_A	RPL43A	https://www.yeastgenome.org/locus/S000006247
309	-1.249	-1.64659	1.64659	10.1487	9.4836e-05	B9J08_005336	RPL12	http://www.candidagenome.org/cgi-bin/locus.pl?locus=C3_02110W_A	RPL12A	https://www.yeastgenome.org/locus/S000000780
523	1.032	1.64491	1.64491	3.04495	0.000481837	B9J08_002355	uncharacterized ORF	http://www.candidagenome.org/cgi-bin/locus.pl?locus=C3_01190C_A	RMD1	https://www.yeastgenome.org/locus/S000002159
535	1.028	1.64444	1.64444	5.52635	0.000500615	B9J08_000066	uncharacterized ORF	http://www.candidagenome.org/cgi-bin/locus.pl?locus=C2_06780C_A	ASR1	https://www.yeastgenome.org/locus/S000006297
973	0.733	1.64328	1.64328	1.14233	0.00333217	B9J08_001603	uncharacterized ORF	http://www.candidagenome.org/cgi-bin/locus.pl?locus=C1_07850C_A	DOC1	https://www.yeastgenome.org/locus/S000003209
421	-1.12	-1.64292	1.64292	10.933	0.00025025	B9J08_000254	RPS17B	http://www.candidagenome.org/cgi-bin/locus.pl?locus=C1_10870W_A	RPS17B	https://www.yeastgenome.org/locus/S000002855
360	1.179	1.64185	1.64185	5.6032	0.000154919	B9J08_001225	uncharacterized ORF	http://www.candidagenome.org/cgi-bin/locus.pl?locus=C3_06950W_A	VTC5	https://www.yeastgenome.org/locus/S000002496
298	-1.261	-1.64185	1.64185	10.71	8.4285e-05	B9J08_003677	RPS23A	http://www.candidagenome.org/cgi-bin/locus.pl?locus=C1_06580W_A	RPS23B	https://www.yeastgenome.org/locus/S000006336
434	1.102	1.63904	1.63904	5.29972	0.000276175	B9J08_003448	uncharacterized ORF	http://www.candidagenome.org/cgi-bin/locus.pl?locus=C2_10230W_A	MET32	https://www.yeastgenome.org/locus/S000002661
1283	0.598	1.63889	1.63889	1.30775	0.00720148	B9J08_002656	uncharacterized ORF	http://www.candidagenome.org/cgi-bin/locus.pl?locus=C5_02680W_A
531	1.03	1.63872	1.63872	4.55077	0.000483768	B9J08_003837	NAG1	http://www.candidagenome.org/cgi-bin/locus.pl?locus=C6_04590C_A
324	-1.218	-1.63815	1.63815	5.10926	0.000113258	B9J08_005263	uncharacterized ORF	http://www.candidagenome.org/cgi-bin/locus.pl?locus=C1_11930W_A	SKG3	https://www.yeastgenome.org/locus/S000004177
648	-0.923	-1.63675	1.63675	4.01987	0.000959102	B9J08_004188	PTR22	http://www.candidagenome.org/cgi-bin/locus.pl?locus=C3_03800W_A	PTR2	https://www.yeastgenome.org/locus/S000001801
465	-1.082	-1.63645	1.63645	6.31615	0.000324432	B9J08_002135	UTP13	http://www.candidagenome.org/cgi-bin/locus.pl?locus=C5_02550C_A	UTP13	https://www.yeastgenome.org/locus/S000004212
1135	-0.656	-1.63586	1.63586	4.38931	0.00517106	B9J08_000034	OAC1	http://www.candidagenome.org/cgi-bin/locus.pl?locus=C3_06220C_A	OAC1	https://www.yeastgenome.org/locus/S000001603
1241	0.616	1.63585	1.63585	1.58817	0.00649288	B9J08_002573	TEL2	http://www.candidagenome.org/cgi-bin/locus.pl?locus=C7_00210C_A	TEL2	https://www.yeastgenome.org/locus/S000003331
359	-1.179	-1.63516	1.63516	4.75225	0.000151914	B9J08_005178	URH1	http://www.candidagenome.org/cgi-bin/locus.pl?locus=C2_07430C_A	URH1	https://www.yeastgenome.org/locus/S000002808
912	0.76	1.63478	1.63478	2.34317	0.00274014	B9J08_002485	LEM3	http://www.candidagenome.org/cgi-bin/locus.pl?locus=C2_05110W_A	LEM3	https://www.yeastgenome.org/locus/S000005267
608	0.939	1.63276	1.63276	3.08594	0.000838101	B9J08_003184	VPS33	http://www.candidagenome.org/cgi-bin/locus.pl?locus=C2_05940C_A	VPS33	https://www.yeastgenome.org/locus/S000004388
407	1.13	1.63168	1.63168	3.9457	0.000219905	B9J08_002187	uncharacterized ORF	http://www.candidagenome.org/cgi-bin/locus.pl?locus=C2_00540W_A	YDR338C	https://www.yeastgenome.org/locus/S000002746
373	-1.167	-1.6312	1.6312	4.74001	0.000163866	B9J08_002403	STU2	http://www.candidagenome.org/cgi-bin/locus.pl?locus=CR_09520C_A	STU2	https://www.yeastgenome.org/locus/S000004035
296	-1.264	-1.63113	1.63113	9.52721	8.15179e-05	B9J08_003248	RPS16A	http://www.candidagenome.org/cgi-bin/locus.pl?locus=C1_03030W_A	RPS16A	https://www.yeastgenome.org/locus/S000004751
406	-1.13	-1.62769	1.62769	5.191	0.000216209	B9J08_003879	CHS1	http://www.candidagenome.org/cgi-bin/locus.pl?locus=C7_02770W_A	CHS2	https://www.yeastgenome.org/locus/S000000242
472	1.078	1.62611	1.62611	6.85692	0.000322589	B9J08_004271	CAP4	http://www.candidagenome.org/cgi-bin/locus.pl?locus=C2_03590C_A	CIN5	https://www.yeastgenome.org/locus/S000005554
1007	0.715	1.62599	1.62599	0.909038	0.00359352	B9J08_001191	uncharacterized ORF	http://www.candidagenome.org/cgi-bin/locus.pl?locus=C2_02110C_A
994	-0.724	-1.62567	1.62567	1.79341	0.00341957	B9J08_000101	uncharacterized ORF	http://www.candidagenome.org/cgi-bin/locus.pl?locus=CR_08080W_A
412	-1.123	-1.62491	1.62491	5.00406	0.000222564	B9J08_002052	uncharacterized ORF	http://www.candidagenome.org/cgi-bin/locus.pl?locus=C1_03460C_A
719	0.874	1.62378	1.62378	2.44536	0.00129085	B9J08_005268	RAV2	http://www.candidagenome.org/cgi-bin/locus.pl?locus=C6_02850W_A	RAV2	https://www.yeastgenome.org/locus/S000002610
784	0.838	1.62175	1.62175	2.391	0.00163514	B9J08_004353	MRR1	http://www.candidagenome.org/cgi-bin/locus.pl?locus=orf19.7372	HAP1	https://www.yeastgenome.org/locus/S000004246
446	1.093	1.62071	1.62071	5.0677	0.000276175	B9J08_002372	uncharacterized ORF	http://www.candidagenome.org/cgi-bin/locus.pl?locus=C6_01360W_A
473	-1.076	-1.61971	1.61971	4.65982	0.0003201	B9J08_000207	uncharacterized ORF	http://www.candidagenome.org/cgi-bin/locus.pl?locus=C3_02040C_A	LOC1	https://www.yeastgenome.org/locus/S000001897
716	-0.874	-1.61754	1.61754	5.42974	0.00126336	B9J08_002973	HMT1	http://www.candidagenome.org/cgi-bin/locus.pl?locus=C1_01030W_A	HMT1	https://www.yeastgenome.org/locus/S000000238
764	0.849	1.61703	1.61703	2.54971	0.00150738	B9J08_004631	uncharacterized ORF	http://www.candidagenome.org/cgi-bin/locus.pl?locus=C1_13380W_A	BUD13	https://www.yeastgenome.org/locus/S000003142
355	-1.186	-1.61643	1.61643	6.27021	0.000127043	B9J08_002939	uncharacterized ORF	http://www.candidagenome.org/cgi-bin/locus.pl?locus=C5_03170C_A	NBA1	https://www.yeastgenome.org/locus/S000005431
322	-1.22	-1.61452	1.61452	6.23937	0.000100802	B9J08_001314	uncharacterized ORF	http://www.candidagenome.org/cgi-bin/locus.pl?locus=C5_00400C_A
459	-1.085	-1.61251	1.61251	4.05467	0.000289456	B9J08_001321	USO5	http://www.candidagenome.org/cgi-bin/locus.pl?locus=C3_03090W_A
517	1.04	1.61192	1.61192	3.50778	0.000397563	B9J08_001988	no orthologues
908	-0.764	-1.61074	1.61074	3.83918	0.00255671	B9J08_001609	uncharacterized ORF	http://www.candidagenome.org/cgi-bin/locus.pl?locus=C1_07950C_A	RRP17	https://www.yeastgenome.org/locus/S000002820
1123	0.661	1.61073	1.61073	0.769869	0.00484492	B9J08_000135	PRP18	http://www.candidagenome.org/cgi-bin/locus.pl?locus=C2_00200W_A	PRP18	https://www.yeastgenome.org/locus/S000003238
379	-1.163	-1.60972	1.60972	5.79948	0.000153768	B9J08_001889	CRC1	http://www.candidagenome.org/cgi-bin/locus.pl?locus=CR_01980C_A	CRC1	https://www.yeastgenome.org/locus/S000005626
631	0.927	1.60925	1.60925	2.82803	0.000855285	B9J08_000097	uncharacterized ORF	http://www.candidagenome.org/cgi-bin/locus.pl?locus=CR_08040W_A	YNL092W	https://www.yeastgenome.org/locus/S000005036
342	-1.202	-1.60767	1.60767	10.2311	0.000113258	B9J08_003755	RPS15	http://www.candidagenome.org/cgi-bin/locus.pl?locus=C3_04670C_A	RPS15	https://www.yeastgenome.org/locus/S000005400
447	1.093	1.60401	1.60401	4.79598	0.000257293	B9J08_002228	no orthologues
518	1.039	1.60343	1.60343	3.45167	0.000386704	B9J08_002335	CTF8	http://www.candidagenome.org/cgi-bin/locus.pl?locus=C5_00740W_A	CTF8	https://www.yeastgenome.org/locus/S000001234
409	-1.126	-1.60232	1.60232	8.14811	0.00019636	B9J08_000511	FEN12	http://www.candidagenome.org/cgi-bin/locus.pl?locus=C2_03230C_A	ELO3	https://www.yeastgenome.org/locus/S000004364
510	1.043	1.60097	1.60097	7.45447	0.000369913	B9J08_005579	HAP41	http://www.candidagenome.org/cgi-bin/locus.pl?locus=C4_05110C_A
643	0.924	1.59961	1.59961	3.20274	0.000856163	B9J08_001030	uncharacterized ORF	http://www.candidagenome.org/cgi-bin/locus.pl?locus=C7_02560W_A
765	-0.849	-1.59782	1.59782	8.62295	0.00144368	B9J08_004959	uncharacterized ORF	http://www.candidagenome.org/cgi-bin/locus.pl?locus=C1_03790C_A	FPR3	https://www.yeastgenome.org/locus/S000004539
422	-1.12	-1.5978	1.5978	5.22961	0.000204037	B9J08_000233	RLP7	http://www.candidagenome.org/cgi-bin/locus.pl?locus=CR_06120W_A	RLP7	https://www.yeastgenome.org/locus/S000004947
358	-1.183	-1.59647	1.59647	7.35259	0.000114978	B9J08_002738	WSC1	http://www.candidagenome.org/cgi-bin/locus.pl?locus=C3_04250W_A	SLG1	https://www.yeastgenome.org/locus/S000005534
899	-0.768	-1.59644	1.59644	2.60659	0.00241182	B9J08_000685	uncharacterized ORF	http://www.candidagenome.org/cgi-bin/locus.pl?locus=orf19.1037
504	1.05	1.59487	1.59487	3.40153	0.000346048	B9J08_003767	uncharacterized ORF	http://www.candidagenome.org/cgi-bin/locus.pl?locus=C4_06860C_A	CDD1	https://www.yeastgenome.org/locus/S000004235
500	1.051	1.59475	1.59475	5.86563	0.000342788	B9J08_002773	no orthologues
417	-1.121	-1.59402	1.59402	5.255	0.000197543	B9J08_003927	CSI2	http://www.candidagenome.org/cgi-bin/locus.pl?locus=C1_12310C_A	BRX1	https://www.yeastgenome.org/locus/S000005437
1207	-0.628	-1.59364	1.59364	7.80139	0.00573902	B9J08_001951	CSA1	http://www.candidagenome.org/cgi-bin/locus.pl?locus=orf19.7114
1157	0.647	1.5933	1.5933	1.91679	0.00510327	B9J08_000986	no orthologues
1259	0.61	1.59146	1.59146	0.431757	0.00634926	B9J08_002924	ZCF20	http://www.candidagenome.org/cgi-bin/locus.pl?locus=C5_01500C_A	HAP1	https://www.yeastgenome.org/locus/S000004246
351	-1.193	-1.59137	1.59137	10.2164	0.000113258	B9J08_003919	RPL27A	http://www.candidagenome.org/cgi-bin/locus.pl?locus=C1_12390C_A	RPL27A	https://www.yeastgenome.org/locus/S000001052
1176	0.64	1.58961	1.58961	1.62776	0.00530956	B9J08_003653	uncharacterized ORF	http://www.candidagenome.org/cgi-bin/locus.pl?locus=C2_02290C_A	TPP1	https://www.yeastgenome.org/locus/S000004765
657	0.918	1.58717	1.58717	2.50684	0.000867009	B9J08_000898	TAD1	http://www.candidagenome.org/cgi-bin/locus.pl?locus=C7_00130W_A	TAD1	https://www.yeastgenome.org/locus/S000003212
1225	0.623	1.5866	1.5866	1.23669	0.00585548	B9J08_004367	uncharacterized ORF	http://www.candidagenome.org/cgi-bin/locus.pl?locus=C5_04470C_A
362	1.177	1.58651	1.58651	5.59185	0.000114832	B9J08_003370	GIG1	http://www.candidagenome.org/cgi-bin/locus.pl?locus=C1_04310C_A	HTC1	https://www.yeastgenome.org/locus/S000005988
686	0.895	1.58591	1.58591	2.08065	0.00100274	B9J08_003925	IRA2	http://www.candidagenome.org/cgi-bin/locus.pl?locus=orf19.5219
1487	0.535	1.58564	1.58564	0.852841	0.0097145	B9J08_004166	RAD50	http://www.candidagenome.org/cgi-bin/locus.pl?locus=C3_02000W_A	RAD50	https://www.yeastgenome.org/locus/S000005194
395	-1.145	-1.58562	1.58562	5.03591	0.000158974	B9J08_003828	KIP2	http://www.candidagenome.org/cgi-bin/locus.pl?locus=C2_10310C_A	KIP2	https://www.yeastgenome.org/locus/S000006076
958	0.74	1.58535	1.58535	1.77384	0.00284451	B9J08_003922	uncharacterized ORF	http://www.candidagenome.org/cgi-bin/locus.pl?locus=C1_12430W_A	AVO1	https://www.yeastgenome.org/locus/S000005438
770	-0.845	-1.58503	1.58503	5.40161	0.00142341	B9J08_002741	uncharacterized ORF	http://www.candidagenome.org/cgi-bin/locus.pl?locus=C1_09710C_A	UTP7	https://www.yeastgenome.org/locus/S000000884
922	0.754	1.58488	1.58488	7.66885	0.00256175	B9J08_002481	HGT1	http://www.candidagenome.org/cgi-bin/locus.pl?locus=orf19.2021	HXT9	https://www.yeastgenome.org/locus/S000003755
328	1.214	1.58429	1.58429	8.21223	8.93082e-05	B9J08_002435	FCY21	http://www.candidagenome.org/cgi-bin/locus.pl?locus=C2_09950W_A	FCY2	https://www.yeastgenome.org/locus/S000000858
469	-1.081	-1.58373	1.58373	4.39497	0.000263526	B9J08_005014	uncharacterized ORF	http://www.candidagenome.org/cgi-bin/locus.pl?locus=C2_05330C_A
668	0.913	1.58289	1.58289	2.86445	0.000890322	B9J08_000900	ALG8	http://www.candidagenome.org/cgi-bin/locus.pl?locus=C3_01880W_A	ALG8	https://www.yeastgenome.org/locus/S000005593
580	0.975	1.58287	1.58287	7.51599	0.00058244	B9J08_005080	no orthologues
590	-0.966	-1.5826	1.5826	5.0855	0.00062309	B9J08_002483	MAK5	http://www.candidagenome.org/cgi-bin/locus.pl?locus=C2_05090W_A	MAK5	https://www.yeastgenome.org/locus/S000000346
969	-0.735	-1.58193	1.58193	2.19989	0.00290997	B9J08_000857	PPS1	http://www.candidagenome.org/cgi-bin/locus.pl?locus=C4_05940W_A	PPS1	https://www.yeastgenome.org/locus/S000000480
318	-1.223	-1.58092	1.58092	6.71962	8.4285e-05	B9J08_002732	HET1	http://www.candidagenome.org/cgi-bin/locus.pl?locus=C6_00100C_A
458	1.085	1.5787	1.5787	6.87032	0.000251882	B9J08_002793	uncharacterized ORF	http://www.candidagenome.org/cgi-bin/locus.pl?locus=CAGL0B05049g	IRC20	https://www.yeastgenome.org/locus/S000004237
1120	0.664	1.57848	1.57848	4.97788	0.00455187	B9J08_004804	HPD1	http://www.candidagenome.org/cgi-bin/locus.pl?locus=C6_02890C_A
1462	0.543	1.57624	1.57624	0.666452	0.0092263	B9J08_001949	no orthologues
374	-1.166	-1.57574	1.57574	10.3725	0.000121442	B9J08_000107	RPS20	http://www.candidagenome.org/cgi-bin/locus.pl?locus=CR_08150W_A	RPS20	https://www.yeastgenome.org/locus/S000001007
405	-1.132	-1.57281	1.57281	4.87908	0.000165178	B9J08_003057	IRR1	http://www.candidagenome.org/cgi-bin/locus.pl?locus=C1_14230C_A	IRR1	https://www.yeastgenome.org/locus/S000001288
566	0.986	1.57179	1.57179	3.83601	0.000511818	B9J08_004450	THI13	http://www.candidagenome.org/cgi-bin/locus.pl?locus=orf19.7324	THI13	https://www.yeastgenome.org/locus/S000002403
640	0.925	1.57023	1.57023	2.78976	0.000785992	B9J08_000801	DAD3	http://www.candidagenome.org/cgi-bin/locus.pl?locus=CR_06160C_A	DAD3	https://www.yeastgenome.org/locus/S000007595
942	0.746	1.56995	1.56995	1.21564	0.00261434	B9J08_002647	HNT32	http://www.candidagenome.org/cgi-bin/locus.pl?locus=CR_03440W_A	HNT3	https://www.yeastgenome.org/locus/S000005784
333	-1.214	-1.56974	1.56974	10.5204	8.4285e-05	B9J08_001081	RPL23A	http://www.candidagenome.org/cgi-bin/locus.pl?locus=C6_02070C_A	RPL23B	https://www.yeastgenome.org/locus/S000000919
807	0.823	1.56963	1.56963	2.23561	0.00157608	B9J08_004960	XUT1	Putative high-affinity, high-capacity xanthine-uric acid/H+ symporter
411	1.123	1.56781	1.56781	7.92745	0.000170661	B9J08_004324	uncharacterized ORF	http://www.candidagenome.org/cgi-bin/locus.pl?locus=orf19.2445	DIP5	https://www.yeastgenome.org/locus/S000006186
664	0.917	1.56777	1.56777	3.70866	0.000835465	B9J08_005450	SSK1	http://www.candidagenome.org/cgi-bin/locus.pl?locus=C1_13930W_A	SSK1	https://www.yeastgenome.org/locus/S000003996
549	-1.01	-1.56729	1.56729	4.76793	0.000426453	B9J08_002339	SPB4	http://www.candidagenome.org/cgi-bin/locus.pl?locus=C5_01600C_A	SPB4	https://www.yeastgenome.org/locus/S000001894
370	1.17	1.56509	1.56509	8.41815	0.000114444	B9J08_005425	uncharacterized ORF	http://www.candidagenome.org/cgi-bin/locus.pl?locus=C7_01610W_A	COA3	https://www.yeastgenome.org/locus/S000007611
483	-1.064	-1.56357	1.56357	6.9332	0.000276175	B9J08_003298	PWP1	http://www.candidagenome.org/cgi-bin/locus.pl?locus=C4_01450W_A	PWP1	https://www.yeastgenome.org/locus/S000004186
443	1.093	1.56327	1.56327	5.04826	0.000218193	B9J08_004253	RAD2	http://www.candidagenome.org/cgi-bin/locus.pl?locus=C4_03550W_A	RAD2	https://www.yeastgenome.org/locus/S000003490
710	0.879	1.56268	1.56268	5.74274	0.0010536	B9J08_002886	GIT3	http://www.candidagenome.org/cgi-bin/locus.pl?locus=C5_00880C_A	GIT1	https://www.yeastgenome.org/locus/S000000695
654	-0.92	-1.56216	1.56216	3.6999	0.000797851	B9J08_000365	SGA1	http://www.candidagenome.org/cgi-bin/locus.pl?locus=C3_01320C_A	SGA1	https://www.yeastgenome.org/locus/S000001361
426	1.115	1.56203	1.56203	7.87507	0.000175868	B9J08_003372	RPN4	http://www.candidagenome.org/cgi-bin/locus.pl?locus=C1_04330W_A	RPN4	https://www.yeastgenome.org/locus/S000002178
678	-0.9	-1.56024	1.56024	4.20198	0.000901062	B9J08_000634	uncharacterized ORF	http://www.candidagenome.org/cgi-bin/locus.pl?locus=C4_07150W_A	ATC1	https://www.yeastgenome.org/locus/S000002592
327	-1.215	-1.55907	1.55907	7.30223	8.15179e-05	B9J08_003432	PRT1	http://www.candidagenome.org/cgi-bin/locus.pl?locus=C7_01450C_A	PRT1	https://www.yeastgenome.org/locus/S000005888
563	0.988	1.55866	1.55866	6.11526	0.00048304	B9J08_000525	uncharacterized ORF	http://www.candidagenome.org/cgi-bin/locus.pl?locus=C6_00360C_A	MIX23	https://www.yeastgenome.org/locus/S000000203
936	0.749	1.5582	1.5582	2.12429	0.00251101	B9J08_001994	BET4	http://www.candidagenome.org/cgi-bin/locus.pl?locus=C1_04070C_A	BET4	https://www.yeastgenome.org/locus/S000003568
346	-1.197	-1.55807	1.55807	6.90652	8.97298e-05	B9J08_001420	BFR1	http://www.candidagenome.org/cgi-bin/locus.pl?locus=C4_02270C_A	BFR1	https://www.yeastgenome.org/locus/S000005724
386	-1.157	-1.55805	1.55805	6.05502	0.000120608	B9J08_001956	SPS20	http://www.candidagenome.org/cgi-bin/locus.pl?locus=C4_00830W_A	SPS19	https://www.yeastgenome.org/locus/S000005146
691	-0.892	-1.55771	1.55771	3.20885	0.000944905	B9J08_001942	uncharacterized ORF	http://www.candidagenome.org/cgi-bin/locus.pl?locus=C5_02060W_A
532	1.03	1.55571	1.55571	4.59049	0.000347141	B9J08_003318	uncharacterized ORF	http://www.candidagenome.org/cgi-bin/locus.pl?locus=C1_14180W_A
602	-0.949	-1.5552	1.5552	3.18315	0.000629417	B9J08_004679	uncharacterized ORF	http://www.candidagenome.org/cgi-bin/locus.pl?locus=C7_02160W_A	RPO41	https://www.yeastgenome.org/locus/S000001858
614	-0.933	-1.55497	1.55497	3.84779	0.000694278	B9J08_002064	NUF2	http://www.candidagenome.org/cgi-bin/locus.pl?locus=C5_01280C_A	NUF2	https://www.yeastgenome.org/locus/S000005430
366	1.171	1.55359	1.55359	7.32186	0.000112589	B9J08_004635	COX19	http://www.candidagenome.org/cgi-bin/locus.pl?locus=C1_13410W_A	COX19	https://www.yeastgenome.org/locus/S000007245
677	0.9	1.55219	1.55219	2.79415	0.000875267	B9J08_003813	uncharacterized ORF	http://www.candidagenome.org/cgi-bin/locus.pl?locus=C3_00500C_A	PRP46	https://www.yeastgenome.org/locus/S000006072
890	0.773	1.55208	1.55208	1.53626	0.00211015	B9J08_000573	PIF3	http://www.candidagenome.org/cgi-bin/locus.pl?locus=orf19.6133	PIF1	https://www.yeastgenome.org/locus/S000004526
598	0.951	1.55201	1.55201	3.94003	0.000621383	B9J08_003286	uncharacterized ORF	http://www.candidagenome.org/cgi-bin/locus.pl?locus=orf19.7042
638	-0.926	-1.55146	1.55146	9.1341	0.000734164	B9J08_001674	NOP5	http://www.candidagenome.org/cgi-bin/locus.pl?locus=C6_00370C_A	NOP58	https://www.yeastgenome.org/locus/S000005837
521	-1.034	-1.54717	1.54717	6.54245	0.000326021	B9J08_000592	UME6	http://www.candidagenome.org/cgi-bin/locus.pl?locus=C1_06280C_A	UME6	https://www.yeastgenome.org/locus/S000002615
834	0.806	1.54608	1.54608	1.95113	0.0016606	B9J08_001539	PPR1	http://www.candidagenome.org/cgi-bin/locus.pl?locus=orf19.3986	PPR1	https://www.yeastgenome.org/locus/S000004004
463	1.082	1.54446	1.54446	5.46813	0.000220737	B9J08_000463	uncharacterized ORF	http://www.candidagenome.org/cgi-bin/locus.pl?locus=CR_07640C_A	VFA1	https://www.yeastgenome.org/locus/S000000930
720	0.874	1.54298	1.54298	2.30449	0.00103078	B9J08_004649			UFD1	https://www.yeastgenome.org/locus/S000003280
703	0.883	1.54251	1.54251	3.07636	0.000955986	B9J08_002054	uncharacterized ORF	http://www.candidagenome.org/cgi-bin/locus.pl?locus=C5_01430C_A	RBA50	https://www.yeastgenome.org/locus/S000002935
1380	0.573	1.54172	1.54172	1.07455	0.00742636	B9J08_002671	uncharacterized ORF	http://www.candidagenome.org/cgi-bin/locus.pl?locus=CR_05010W_A	YEN10	https://www.yeastgenome.org/locus/S000000843
484	1.063	1.5409	1.5409	4.08698	0.000253619	B9J08_002299	uncharacterized ORF	http://www.candidagenome.org/cgi-bin/locus.pl?locus=C1_06800W_A	RAI4	https://www.yeastgenome.org/locus/S000003215
708	-0.879	-1.54085	1.54085	3.97327	0.000979201	B9J08_001879	TRM7	http://www.candidagenome.org/cgi-bin/locus.pl?locus=C3_07400W_A	TRM7	https://www.yeastgenome.org/locus/S000000265
1052	0.69	1.54063	1.54063	7.53957	0.0035391	B9J08_001672	GAP1	http://www.candidagenome.org/cgi-bin/locus.pl?locus=C5_02790C_A	GAP1	https://www.yeastgenome.org/locus/S000001747
644	-0.924	-1.54016	1.54016	8.78469	0.000719503	B9J08_002746	SIK1	http://www.candidagenome.org/cgi-bin/locus.pl?locus=CR_09950C_A	NOP56	https://www.yeastgenome.org/locus/S000004187
391	-1.15	-1.53928	1.53928	5.35441	0.000114832	B9J08_002942	uncharacterized ORF	http://www.candidagenome.org/cgi-bin/locus.pl?locus=C7_00230W_A	AVT1	https://www.yeastgenome.org/locus/S000003761
558	1.001	1.5374	1.5374	3.86511	0.000397563	B9J08_003147	uncharacterized ORF	http://www.candidagenome.org/cgi-bin/locus.pl?locus=C1_07590C_A	APL3	https://www.yeastgenome.org/locus/S000000133
813	0.818	1.53634	1.53634	4.21836	0.00150398	B9J08_003229	SKO1	http://www.candidagenome.org/cgi-bin/locus.pl?locus=C1_03770W_A	SKO1	https://www.yeastgenome.org/locus/S000005111
1038	0.7	1.53395	1.53395	2.17545	0.00329532	B9J08_003460	SWI1	http://www.candidagenome.org/cgi-bin/locus.pl?locus=C4_00300C_A	SWI1	https://www.yeastgenome.org/locus/S000005937
497	-1.053	-1.53315	1.53315	5.12681	0.000263619	B9J08_000278	uncharacterized ORF	http://www.candidagenome.org/cgi-bin/locus.pl?locus=C7_03990C_A	TAN1	https://www.yeastgenome.org/locus/S000003201
425	-1.115	-1.53298	1.53298	7.47831	0.000156933	B9J08_004947	ROT1	http://www.candidagenome.org/cgi-bin/locus.pl?locus=C1_00770C_A	ROT1	https://www.yeastgenome.org/locus/S000004813
594	-0.961	-1.53215	1.53215	6.5167	0.000530186	B9J08_000999	TRM2	http://www.candidagenome.org/cgi-bin/locus.pl?locus=C1_01380C_A	TRM2	https://www.yeastgenome.org/locus/S000001764
769	0.845	1.52999	1.52999	3.04157	0.00122263	B9J08_004610	NBP35	http://www.candidagenome.org/cgi-bin/locus.pl?locus=C4_05170C_A	NBP35	https://www.yeastgenome.org/locus/S000003059
389	-1.153	-1.52996	1.52996	9.96957	0.000113258	B9J08_004956	RPS1	http://www.candidagenome.org/cgi-bin/locus.pl?locus=C1_03090W_A	RPS1B	https://www.yeastgenome.org/locus/S000004528
585	-0.971	-1.52977	1.52977	7.02318	0.000491785	B9J08_002932	PCL1	http://www.candidagenome.org/cgi-bin/locus.pl?locus=C5_03310C_A	PCL1	https://www.yeastgenome.org/locus/S000005233
718	0.874	1.52951	1.52951	3.81246	0.000979674	B9J08_004417	PHO13	http://www.candidagenome.org/cgi-bin/locus.pl?locus=C4_00700C_A	PHO13	https://www.yeastgenome.org/locus/S000002395
1422	0.556	1.52654	1.52654	0.146544	0.00800899	B9J08_001466	no orthologues
398	-1.142	-1.52649	1.52649	6.01839	0.000114832	B9J08_001735	uncharacterized ORF	http://www.candidagenome.org/cgi-bin/locus.pl?locus=C1_04490W_A
1072	0.684	1.52593	1.52593	2.34405	0.00359352	B9J08_002728	MED10	http://www.candidagenome.org/cgi-bin/locus.pl?locus=C1_11980W_A	NUT2	https://www.yeastgenome.org/locus/S000006372
403	-1.133	-1.52581	1.52581	8.75175	0.000123814	B9J08_002263	KRE6	http://www.candidagenome.org/cgi-bin/locus.pl?locus=orf19.7363	KRE6	https://www.yeastgenome.org/locus/S000006363
578	0.975	1.52525	1.52525	3.27338	0.000469943	B9J08_004337	TIP20	http://www.candidagenome.org/cgi-bin/locus.pl?locus=C5_05110C_A	TIP20	https://www.yeastgenome.org/locus/S000003113
494	-1.055	-1.52455	1.52455	5.78119	0.000252243	B9J08_003912	YPS1	http://www.candidagenome.org/cgi-bin/locus.pl?locus=CAGL0M04191g	YPS1	https://www.yeastgenome.org/locus/S000004110
430	1.105	1.52344	1.52344	4.7158	0.000162177	B9J08_003265	PDE2	http://www.candidagenome.org/cgi-bin/locus.pl?locus=C1_02840W_A	PDE2	https://www.yeastgenome.org/locus/S000005887
462	1.084	1.52229	1.52229	7.80479	0.000195115	B9J08_000724	uncharacterized ORF	http://www.candidagenome.org/cgi-bin/locus.pl?locus=C1_10060C_A
959	-0.74	-1.52028	1.52028	2.18034	0.00247224	B9J08_005063	no orthologues
573	0.979	1.51904	1.51904	3.527	0.000434156	B9J08_002832	RAD26	http://www.candidagenome.org/cgi-bin/locus.pl?locus=CR_07910C_A	RAD26	https://www.yeastgenome.org/locus/S000003796
972	0.733	1.5189	1.5189	3.2764	0.00256427	B9J08_002676	BNR1	http://www.candidagenome.org/cgi-bin/locus.pl?locus=CR_00070W_A	BNI1	https://www.yeastgenome.org/locus/S000005215
804	-0.824	-1.51674	1.51674	3.72513	0.00137079	B9J08_005256	OGG1	http://www.candidagenome.org/cgi-bin/locus.pl?locus=C7_03910W_A	OGG1	https://www.yeastgenome.org/locus/S000004525
506	-1.047	-1.51642	1.51642	6.13678	0.000257293	B9J08_003695	RPS27	http://www.candidagenome.org/cgi-bin/locus.pl?locus=CR_07630C_A	RPS27B	https://www.yeastgenome.org/locus/S000001063
611	-0.937	-1.51638	1.51638	5.90357	0.000600174	B9J08_001901	UTR2	http://www.candidagenome.org/cgi-bin/locus.pl?locus=C3_01730C_A	UTR2	https://www.yeastgenome.org/locus/S000000766
645	-0.924	-1.5137	1.5137	7.33335	0.000660069	B9J08_004217	SSZ1	http://www.candidagenome.org/cgi-bin/locus.pl?locus=C4_04700W_A	SSZ1	https://www.yeastgenome.org/locus/S000001106
520	1.037	1.51358	1.51358	5.5228	0.000278272	B9J08_001919	uncharacterized ORF	http://www.candidagenome.org/cgi-bin/locus.pl?locus=C3_05990C_A
516	1.04	1.51111	1.51111	5.36726	0.00026904	B9J08_001551	no orthologues
1379	0.573	1.50984	1.50984	2.00991	0.00711295	B9J08_004720	uncharacterized ORF	http://www.candidagenome.org/cgi-bin/locus.pl?locus=C1_08860C_A	YMR1	https://www.yeastgenome.org/locus/S000003871
471	-1.08	-1.50957	1.50957	4.7513	0.000188416	B9J08_001703	BUD5	http://www.candidagenome.org/cgi-bin/locus.pl?locus=CR_06910W_A	BUD5	https://www.yeastgenome.org/locus/S000000634
699	0.885	1.50755	1.50755	2.63448	0.000849114	B9J08_002441	uncharacterized ORF	http://www.candidagenome.org/cgi-bin/locus.pl?locus=CR_09610C_A
586	0.971	1.50551	1.50551	7.64173	0.000442134	B9J08_000336	uncharacterized ORF	http://www.candidagenome.org/cgi-bin/locus.pl?locus=C1_11200W_A
400	1.138	1.50534	1.50534	6.00506	0.000113258	B9J08_003786	uncharacterized ORF	http://www.candidagenome.org/cgi-bin/locus.pl?locus=C7_03380W_A	CMC2	https://www.yeastgenome.org/locus/S000007488
763	0.849	1.50421	1.50421	2.71726	0.00109998	B9J08_004525	GCY1	http://www.candidagenome.org/cgi-bin/locus.pl?locus=orf19.6757	GCY1	https://www.yeastgenome.org/locus/S000005646
562	-0.992	-1.50417	1.50417	6.58896	0.000367408	B9J08_003219	ARO9	http://www.candidagenome.org/cgi-bin/locus.pl?locus=C4_05560C_A	ARO9	https://www.yeastgenome.org/locus/S000001179
1287	0.596	1.50343	1.50343	1.27302	0.00602283	B9J08_004112	ALS4	http://www.candidagenome.org/cgi-bin/locus.pl?locus=orf19.4555	SAG1	https://www.yeastgenome.org/locus/S000003764
600	0.951	1.50289	1.50289	4.01059	0.000511179	B9J08_002218	CTA7	http://www.candidagenome.org/cgi-bin/locus.pl?locus=orf19.4288
460	1.085	1.50143	1.50143	4.73428	0.000171558	B9J08_000684	VHR1	http://www.candidagenome.org/cgi-bin/locus.pl?locus=CR_00630W_A	VHR1	https://www.yeastgenome.org/locus/S000001318
501	1.05	1.50101	1.50101	5.64073	0.000236553	B9J08_001578	CYS1	http://www.candidagenome.org/cgi-bin/locus.pl?locus=C1_11610C_A	MET2	https://www.yeastgenome.org/locus/S000005221
997	0.722	1.49783	1.49783	1.857	0.00263463	B9J08_003971	uncharacterized ORF	http://www.candidagenome.org/cgi-bin/locus.pl?locus=C5_05210W_A	CDC1	https://www.yeastgenome.org/locus/S000002590
569	0.983	1.49741	1.49741	5.87331	0.000382812	B9J08_000997	GLG21	http://www.candidagenome.org/cgi-bin/locus.pl?locus=C1_01360C_A	GLG2	https://www.yeastgenome.org/locus/S000003673
414	1.121	1.49565	1.49565	6.46362	0.000114832	B9J08_001371	LYS143	http://www.candidagenome.org/cgi-bin/locus.pl?locus=C1_09180W_A	LYS14	https://www.yeastgenome.org/locus/S000002441
610	-0.938	-1.49293	1.49293	4.36568	0.00053757	B9J08_003392	uncharacterized ORF	http://www.candidagenome.org/cgi-bin/locus.pl?locus=orf19.6224	RSB1	https://www.yeastgenome.org/locus/S000005575
387	-1.154	-1.4927	1.4927	8.36553	8.98077e-05	B9J08_000354	MLC1	http://www.candidagenome.org/cgi-bin/locus.pl?locus=CR_03090C_A	MLC1	https://www.yeastgenome.org/locus/S000003074
822	-0.816	-1.49143	1.49143	5.98883	0.00136053	B9J08_005365	NOP2	http://www.candidagenome.org/cgi-bin/locus.pl?locus=CR_04170W_A	NOP2	https://www.yeastgenome.org/locus/S000005005
693	-0.89	-1.49019	1.49019	5.74134	0.000784725	B9J08_005010	RPC40	http://www.candidagenome.org/cgi-bin/locus.pl?locus=C2_05340C_A	RPC40	https://www.yeastgenome.org/locus/S000006314
945	0.745	1.48911	1.48911	4.35561	0.00219741	B9J08_000656	GRP2	http://www.candidagenome.org/cgi-bin/locus.pl?locus=orf19.4309	GRE2	https://www.yeastgenome.org/locus/S000005511
672	0.906	1.48795	1.48795	7.87499	0.000689217	B9J08_004088	DRE2	http://www.candidagenome.org/cgi-bin/locus.pl?locus=CR_02650C_A	DRE2	https://www.yeastgenome.org/locus/S000001779
539	-1.02	-1.48598	1.48598	5.25788	0.000281636	B9J08_000466	uncharacterized ORF	http://www.candidagenome.org/cgi-bin/locus.pl?locus=CR_07460C_A
390	-1.15	-1.48426	1.48426	6.75611	8.93082e-05	B9J08_002085	ASF1	http://www.candidagenome.org/cgi-bin/locus.pl?locus=CR_07860C_A	ASF1	https://www.yeastgenome.org/locus/S000003651
1117	0.665	1.48402	1.48402	1.99166	0.00376003	B9J08_004265	PEP7	http://www.candidagenome.org/cgi-bin/locus.pl?locus=C4_00350W_A	PEP7	https://www.yeastgenome.org/locus/S000002731
528	1.031	1.484	1.484	9.51029	0.000257272	B9J08_001161	HEM13	http://www.candidagenome.org/cgi-bin/locus.pl?locus=C3_04060C_A	HEM13	https://www.yeastgenome.org/locus/S000002451
639	0.925	1.48312	1.48312	3.60784	0.000584866	B9J08_000338	SEC3	http://www.candidagenome.org/cgi-bin/locus.pl?locus=C4_06250C_A	SEC3	https://www.yeastgenome.org/locus/S000000810
515	-1.04	-1.48306	1.48306	5.0842	0.000236553	B9J08_002596	SCW4	http://www.candidagenome.org/cgi-bin/locus.pl?locus=C1_02520W_A	SCW4	https://www.yeastgenome.org/locus/S000003511
536	1.028	1.48089	1.48089	6.67264	0.000257293	B9J08_003654	FMP39	http://www.candidagenome.org/cgi-bin/locus.pl?locus=C2_02280W_A	AIM36	https://www.yeastgenome.org/locus/S000004766
1112	-0.667	-1.48019	1.48019	2.50625	0.00368537	B9J08_000349	uncharacterized ORF	http://www.candidagenome.org/cgi-bin/locus.pl?locus=C5_03710C_A
832	-0.807	-1.47779	1.47779	6.53955	0.00137976	B9J08_003463	HIS4	http://www.candidagenome.org/cgi-bin/locus.pl?locus=C4_00140C_A	HIS4	https://www.yeastgenome.org/locus/S000000535
561	0.997	1.47749	1.47749	5.48277	0.000324777	B9J08_005167	uncharacterized ORF	http://www.candidagenome.org/cgi-bin/locus.pl?locus=CR_09840C_A
616	-0.932	-1.47647	1.47647	8.74756	0.000527676	B9J08_005473	KRE1	http://www.candidagenome.org/cgi-bin/locus.pl?locus=CR_03790C_A	KRE1	https://www.yeastgenome.org/locus/S000005266
482	-1.065	-1.47503	1.47503	9.89312	0.000175672	B9J08_000727	RPL39	http://www.candidagenome.org/cgi-bin/locus.pl?locus=C2_03960W_A	RPL36A	https://www.yeastgenome.org/locus/S000004807
567	0.985	1.47204	1.47204	6.51692	0.00034177	B9J08_003997	uncharacterized ORF	http://www.candidagenome.org/cgi-bin/locus.pl?locus=C3_03270W_A
429	-1.105	-1.47035	1.47035	10.5793	0.000114832	B9J08_000102	SSB1	http://www.candidagenome.org/cgi-bin/locus.pl?locus=CR_08090W_A	SSB2	https://www.yeastgenome.org/locus/S000005153
1045	-0.695	-1.46992	1.46992	8.21923	0.00294938	B9J08_004886	CFL4	http://www.candidagenome.org/cgi-bin/locus.pl?locus=orf19.1932	FRE2	https://www.yeastgenome.org/locus/S000001703
964	0.737	1.46902	1.46902	3.01712	0.00221203	B9J08_004819	TAC1	http://www.candidagenome.org/cgi-bin/locus.pl?locus=C5_01840C_A	HAL9	https://www.yeastgenome.org/locus/S000005449
467	1.082	1.46551	1.46551	6.8632	0.000149746	B9J08_004240	HSE1	http://www.candidagenome.org/cgi-bin/locus.pl?locus=CR_01210C_A	HSE1	https://www.yeastgenome.org/locus/S000000994
419	-1.12	-1.46535	1.46535	6.19771	0.000108175	B9J08_003847	MNN24	http://www.candidagenome.org/cgi-bin/locus.pl?locus=C2_01300C_A	MNN2	https://www.yeastgenome.org/locus/S000000219
496	-1.054	-1.46434	1.46434	4.6601	0.000187365	B9J08_001718	uncharacterized ORF	http://www.candidagenome.org/cgi-bin/locus.pl?locus=C1_11940C_A	CYR1	https://www.yeastgenome.org/locus/S000003542
1578	0.512	1.4643	1.4643	0.436508	0.0096416	B9J08_005514	VAM3	http://www.candidagenome.org/cgi-bin/locus.pl?locus=C3_04320W_A	VAM3	https://www.yeastgenome.org/locus/S000005632
431	-1.105	-1.46294	1.46294	10.9157	0.000114832	B9J08_003756	RPP2B	http://www.candidagenome.org/cgi-bin/locus.pl?locus=C3_04680W_A	RPP2B	https://www.yeastgenome.org/locus/S000002790
788	-0.836	-1.46113	1.46113	6.73446	0.00106164	B9J08_000910	uncharacterized ORF	http://www.candidagenome.org/cgi-bin/locus.pl?locus=C4_06210C_A	NUG1	https://www.yeastgenome.org/locus/S000000808
492	-1.058	-1.45982	1.45982	12.1516	0.000172684	B9J08_000711	RPP0	http://www.candidagenome.org/cgi-bin/locus.pl?locus=C7_00990W_A	RPP0	https://www.yeastgenome.org/locus/S000004332
665	0.916	1.45928	1.45928	5.41812	0.000584866	B9J08_003063	uncharacterized ORF	http://www.candidagenome.org/cgi-bin/locus.pl?locus=C1_08900W_A
791	0.835	1.45915	1.45915	2.75235	0.00106178	B9J08_000792	uncharacterized ORF	http://www.candidagenome.org/cgi-bin/locus.pl?locus=C3_07760C_A
571	-0.98	-1.45911	1.45911	6.54285	0.000337878	B9J08_001363	DBP3	http://www.candidagenome.org/cgi-bin/locus.pl?locus=C1_10030W_A	DBP3	https://www.yeastgenome.org/locus/S000003046
725	-0.873	-1.45313	1.45313	5.94673	0.000786578	B9J08_000894	uncharacterized ORF	http://www.candidagenome.org/cgi-bin/locus.pl?locus=C7_00160C_A	ALB1	https://www.yeastgenome.org/locus/S000003658
557	-1.002	-1.45196	1.45196	11.0433	0.00027705	B9J08_005161	SRB1	http://www.candidagenome.org/cgi-bin/locus.pl?locus=C3_07950C_A	PSA1	https://www.yeastgenome.org/locus/S000002213
1091	0.674	1.45029	1.45029	3.46921	0.00325206	B9J08_002417	no orthologues
564	-0.987	-1.44843	1.44843	5.89606	0.000309389	B9J08_001428	uncharacterized ORF	http://www.candidagenome.org/cgi-bin/locus.pl?locus=C6_03390W_A	DIC1	https://www.yeastgenome.org/locus/S000004340
487	-1.06	-1.44812	1.44812	10.8174	0.000163895	B9J08_003023	RPL3	http://www.candidagenome.org/cgi-bin/locus.pl?locus=C2_09430W_A	RPL3	https://www.yeastgenome.org/locus/S000005589
1276	0.6	1.44808	1.44808	1.59476	0.00533337	B9J08_004603	uncharacterized ORF	http://www.candidagenome.org/cgi-bin/locus.pl?locus=C2_03150C_A	YIL067C	https://www.yeastgenome.org/locus/S000001329
545	-1.015	-1.44773	1.44773	5.05749	0.000245898	B9J08_004044	uncharacterized ORF	http://www.candidagenome.org/cgi-bin/locus.pl?locus=C1_09670C_A
551	-1.009	-1.44616	1.44616	8.0308	0.000257272	B9J08_004192	GDH2	http://www.candidagenome.org/cgi-bin/locus.pl?locus=C2_07900W_A	GDH2	https://www.yeastgenome.org/locus/S000002374
502	1.05	1.44521	1.44521	4.93474	0.000171922	B9J08_000162	RAD7	http://www.candidagenome.org/cgi-bin/locus.pl?locus=C2_01840C_A	RAD7	https://www.yeastgenome.org/locus/S000003813
1002	-0.72	-1.44451	1.44451	3.29892	0.00236457	B9J08_002824	uncharacterized ORF	http://www.candidagenome.org/cgi-bin/locus.pl?locus=C2_06530W_A	TAH11	https://www.yeastgenome.org/locus/S000003807
428	-1.109	-1.44287	1.44287	6.71208	0.000104018	B9J08_004380	GUT1	http://www.candidagenome.org/cgi-bin/locus.pl?locus=CR_05220C_A	GUT1	https://www.yeastgenome.org/locus/S000001024
604	-0.946	-1.4406	1.4406	5.80539	0.000399229	B9J08_000046	UNG1	http://www.candidagenome.org/cgi-bin/locus.pl?locus=C3_06400C_A	UNG1	https://www.yeastgenome.org/locus/S000004483
700	0.884	1.43998	1.43998	4.21881	0.000686172	B9J08_002252	uncharacterized ORF	http://www.candidagenome.org/cgi-bin/locus.pl?locus=C7_00260C_A	YLR001C	https://www.yeastgenome.org/locus/S000003991
451	1.09	1.43979	1.43979	9.31542	0.000114832	B9J08_002273	PHB1	http://www.candidagenome.org/cgi-bin/locus.pl?locus=C3_03730C_A	PHB1	https://www.yeastgenome.org/locus/S000003364
876	0.778	1.43943	1.43943	3.57045	0.00150738	B9J08_000958	PGA5	http://www.candidagenome.org/cgi-bin/locus.pl?locus=C1_02360C_A	GAS2	https://www.yeastgenome.org/locus/S000004335
871	0.781	1.43932	1.43932	2.98801	0.00147772	B9J08_000333	FGR16	http://www.candidagenome.org/cgi-bin/locus.pl?locus=C1_11130W_A	PRP38	https://www.yeastgenome.org/locus/S000003307
924	0.753	1.43851	1.43851	1.82785	0.00178479	B9J08_002576	ZCF22	http://www.candidagenome.org/cgi-bin/locus.pl?locus=orf19.4251	ECM22	https://www.yeastgenome.org/locus/S000004218
1094	0.672	1.43847	1.43847	1.17396	0.00322544	B9J08_002004	HDA2	http://www.candidagenome.org/cgi-bin/locus.pl?locus=C3_03670W_A	HDA2	https://www.yeastgenome.org/locus/S000002703
946	0.745	1.43698	1.43698	1.81817	0.00190733	B9J08_000068	uncharacterized ORF	http://www.candidagenome.org/cgi-bin/locus.pl?locus=C2_06760C_A
666	-0.914	-1.43664	1.43664	6.29636	0.000537398	B9J08_000686	ARG1	http://www.candidagenome.org/cgi-bin/locus.pl?locus=CR_00620C_A	ARG1	https://www.yeastgenome.org/locus/S000005419
727	0.871	1.43615	1.43615	3.00127	0.000751543	B9J08_001260	HMI1	http://www.candidagenome.org/cgi-bin/locus.pl?locus=CR_10720W_A	HMI1	https://www.yeastgenome.org/locus/S000005455
817	0.817	1.4326	1.4326	3.04544	0.00111691	B9J08_002144	uncharacterized ORF	http://www.candidagenome.org/cgi-bin/locus.pl?locus=C7_02350C_A	AVL9	https://www.yeastgenome.org/locus/S000004104
721	-0.874	-1.43258	1.43258	5.70223	0.000722149	B9J08_005338	UTP4	http://www.candidagenome.org/cgi-bin/locus.pl?locus=C3_02130W_A	UTP4	https://www.yeastgenome.org/locus/S000002732
542	1.018	1.43115	1.43115	8.04028	0.000220737	B9J08_001084	uncharacterized ORF	http://www.candidagenome.org/cgi-bin/locus.pl?locus=CR_06560C_A	BXI1	https://www.yeastgenome.org/locus/S000005249
440	-1.095	-1.43114	1.43114	7.90781	0.00011028	B9J08_001592	VRG4	http://www.candidagenome.org/cgi-bin/locus.pl?locus=C1_07700C_A	VRG4	https://www.yeastgenome.org/locus/S000003193
1111	0.667	1.43103	1.43103	3.76693	0.00329293	B9J08_005323	uncharacterized ORF	http://www.candidagenome.org/cgi-bin/locus.pl?locus=orf19.6976
509	1.045	1.42752	1.42752	8.68704	0.000167987	B9J08_003437	PRX1	http://www.candidagenome.org/cgi-bin/locus.pl?locus=C7_02810W_A	PRX1	https://www.yeastgenome.org/locus/S000000160
740	-0.86	-1.42658	1.42658	5.19505	0.000786578	B9J08_005315	uncharacterized ORF	http://www.candidagenome.org/cgi-bin/locus.pl?locus=C5_01220W_A
1199	0.63	1.42628	1.42628	1.90553	0.00421788	B9J08_000235	LST8	http://www.candidagenome.org/cgi-bin/locus.pl?locus=CR_06090W_A	LST8	https://www.yeastgenome.org/locus/S000004951
478	1.068	1.42614	1.42614	11.0469	0.000129259	B9J08_001875	TPI1	http://www.candidagenome.org/cgi-bin/locus.pl?locus=C3_07440W_A	TPI1	https://www.yeastgenome.org/locus/S000002457
778	-0.841	-1.42556	1.42556	5.73721	0.000901062	B9J08_005220	uncharacterized ORF	http://www.candidagenome.org/cgi-bin/locus.pl?locus=C4_05260W_A	IKI3	https://www.yeastgenome.org/locus/S000004376
565	-0.986	-1.42549	1.42549	8.87655	0.000276175	B9J08_003365	ACS2	http://www.candidagenome.org/cgi-bin/locus.pl?locus=C1_04290C_A	ACS2	https://www.yeastgenome.org/locus/S000004143
636	-0.926	-1.42448	1.42448	9.79406	0.00044913	B9J08_003550	YWP1	http://www.candidagenome.org/cgi-bin/locus.pl?locus=C2_08590W_A	FLO5	https://www.yeastgenome.org/locus/S000001254
474	1.076	1.42051	1.42051	6.51453	0.000114832	B9J08_001386	uncharacterized ORF	http://www.candidagenome.org/cgi-bin/locus.pl?locus=C4_02860W_A	GLC8	https://www.yeastgenome.org/locus/S000004928
948	-0.744	-1.42046	1.42046	6.42228	0.00183372	B9J08_004153	HBR1	http://www.candidagenome.org/cgi-bin/locus.pl?locus=C1_00340W_A	FAP7	https://www.yeastgenome.org/locus/S000002325
841	-0.798	-1.41951	1.41951	5.59706	0.00122232	B9J08_004740	NOP15	http://www.candidagenome.org/cgi-bin/locus.pl?locus=C7_00690W_A	NOP15	https://www.yeastgenome.org/locus/S000005054
671	0.909	1.41902	1.41902	8.07595	0.000518752	B9J08_005200	uncharacterized ORF	http://www.candidagenome.org/cgi-bin/locus.pl?locus=C4_03960W_A
1174	-0.64	-1.41681	1.41681	7.43898	0.00382931	B9J08_001487	SIT1	http://www.candidagenome.org/cgi-bin/locus.pl?locus=orf19.2179	ARN1	https://www.yeastgenome.org/locus/S000001032
1022	-0.709	-1.41648	1.41648	5.03567	0.00236877	B9J08_005031	UTP5	http://www.candidagenome.org/cgi-bin/locus.pl?locus=CR_10240W_A	UTP5	https://www.yeastgenome.org/locus/S000002806
757	-0.85	-1.41592	1.41592	4.21202	0.000817073	B9J08_003688	RRP3	http://www.candidagenome.org/cgi-bin/locus.pl?locus=CR_09740W_A	RRP3	https://www.yeastgenome.org/locus/S000001107
591	0.966	1.41321	1.41321	5.46906	0.000312875	B9J08_000716	uncharacterized ORF	http://www.candidagenome.org/cgi-bin/locus.pl?locus=C7_01150W_A
746	-0.86	-1.41282	1.41282	3.8065	0.000753658	B9J08_002226	CSO99	http://www.candidagenome.org/cgi-bin/locus.pl?locus=C4_06510C_A
485	1.063	1.41046	1.41046	6.81881	0.000123814	B9J08_000665	uncharacterized ORF	http://www.candidagenome.org/cgi-bin/locus.pl?locus=C5_03800W_A	RCF1	https://www.yeastgenome.org/locus/S000004492
1217	0.627	1.40888	1.40888	1.57679	0.00418188	B9J08_000623	uncharacterized ORF	http://www.candidagenome.org/cgi-bin/locus.pl?locus=C1_03170C_A	NVJ3	https://www.yeastgenome.org/locus/S000002587
529	-1.031	-1.40803	1.40803	6.37003	0.000170661	B9J08_002714	uncharacterized ORF	http://www.candidagenome.org/cgi-bin/locus.pl?locus=C7_03270W_A	SRO9	https://www.yeastgenome.org/locus/S000000542
481	-1.065	-1.40794	1.40794	7.65762	0.000117024	B9J08_000964	GSC1	http://www.candidagenome.org/cgi-bin/locus.pl?locus=C1_02420C_A	GSC2	https://www.yeastgenome.org/locus/S000003264
461	-1.085	-1.40741	1.40741	6.71625	0.000106097	B9J08_002115	uncharacterized ORF	http://www.candidagenome.org/cgi-bin/locus.pl?locus=C7_03660C_A	YHR020W	https://www.yeastgenome.org/locus/S000001062
696	0.888	1.40728	1.40728	3.39225	0.000584866	B9J08_004576	uncharacterized ORF	http://www.candidagenome.org/cgi-bin/locus.pl?locus=C1_05750C_A	ECM5	https://www.yeastgenome.org/locus/S000004788
524	-1.032	-1.40644	1.40644	5.51648	0.000167987	B9J08_004871	uncharacterized ORF	http://www.candidagenome.org/cgi-bin/locus.pl?locus=C7_01500W_A
513	-1.04	-1.40533	1.40533	5.44313	0.00015465	B9J08_000441	uncharacterized ORF	http://www.candidagenome.org/cgi-bin/locus.pl?locus=C5_00510W_A
632	0.927	1.40505	1.40505	5.18379	0.000405447	B9J08_001336	uncharacterized ORF	http://www.candidagenome.org/cgi-bin/locus.pl?locus=C1_05220C_A	NAM8	https://www.yeastgenome.org/locus/S000001128
546	1.015	1.40431	1.40431	6.72481	0.000194542	B9J08_001905	AFG3	http://www.candidagenome.org/cgi-bin/locus.pl?locus=C3_01760W_A	AFG3	https://www.yeastgenome.org/locus/S000000819
998	-0.721	-1.40408	1.40408	3.84005	0.0020847	B9J08_005262	FUS1	http://www.candidagenome.org/cgi-bin/locus.pl?locus=C1_11630C_A	FUS1	https://www.yeastgenome.org/locus/S000000532
1108	-0.668	-1.40333	1.40333	8.46821	0.00304791	B9J08_005368	YDJ1	http://www.candidagenome.org/cgi-bin/locus.pl?locus=CR_04200W_A	YDJ1	https://www.yeastgenome.org/locus/S000005008
486	1.06	1.40197	1.40197	6.76607	0.000119078	B9J08_002012	uncharacterized ORF	http://www.candidagenome.org/cgi-bin/locus.pl?locus=C1_01220C_A
559	1.001	1.40193	1.40193	5.37144	0.000219977	B9J08_001808	VPS5	http://www.candidagenome.org/cgi-bin/locus.pl?locus=C4_06650W_A	VPS5	https://www.yeastgenome.org/locus/S000005595
741	-0.86	-1.39966	1.39966	5.34742	0.000712267	B9J08_002120	ENP2	http://www.candidagenome.org/cgi-bin/locus.pl?locus=C7_03540C_A	ENP2	https://www.yeastgenome.org/locus/S000003377
526	-1.031	-1.39784	1.39784	5.71108	0.000162177	B9J08_002885	URA4	http://www.candidagenome.org/cgi-bin/locus.pl?locus=C5_00900C_A	URA4	https://www.yeastgenome.org/locus/S000004412
963	-0.737	-1.39735	1.39735	3.17114	0.00179238	B9J08_004534			SUC2	https://www.yeastgenome.org/locus/S000001424
802	-0.829	-1.3972	1.3972	4.26471	0.000900398	B9J08_004855	uncharacterized ORF	http://www.candidagenome.org/cgi-bin/locus.pl?locus=CR_03700C_A	SPP41	https://www.yeastgenome.org/locus/S000002872
828	0.812	1.39662	1.39662	5.9575	0.00102941	B9J08_003077	UFD1	http://www.candidagenome.org/cgi-bin/locus.pl?locus=C2_02730W_A	UFD1	https://www.yeastgenome.org/locus/S000003280
512	-1.042	-1.39595	1.39595	5.63315	0.000144046	B9J08_002334	uncharacterized ORF	http://www.candidagenome.org/cgi-bin/locus.pl?locus=C2_06990W_A
533	-1.029	-1.39579	1.39579	6.77844	0.000163895	B9J08_001102	RSR1	http://www.candidagenome.org/cgi-bin/locus.pl?locus=CR_02140W_A	RSR1	https://www.yeastgenome.org/locus/S000003384
651	-0.92	-1.39561	1.39561	5.66449	0.000418923	B9J08_000674	uncharacterized ORF	http://www.candidagenome.org/cgi-bin/locus.pl?locus=C5_03930C_A	SIA1	https://www.yeastgenome.org/locus/S000005663
490	-1.059	-1.39513	1.39513	5.88694	0.000114832	B9J08_001816	CHS7	http://www.candidagenome.org/cgi-bin/locus.pl?locus=C1_06010W_A	CHS7	https://www.yeastgenome.org/locus/S000001184
819	-0.816	-1.39481	1.39481	4.22145	0.000979674	B9J08_003373	uncharacterized ORF	http://www.candidagenome.org/cgi-bin/locus.pl?locus=C1_04340C_A	ANY1	https://www.yeastgenome.org/locus/S000004612
711	0.877	1.39452	1.39452	3.6329	0.000614562	B9J08_003875	uncharacterized ORF	http://www.candidagenome.org/cgi-bin/locus.pl?locus=C7_03730C_A
690	0.893	1.39337	1.39337	4.14973	0.000527676	B9J08_004264	HGT14	http://www.candidagenome.org/cgi-bin/locus.pl?locus=CR_07730W_A	HXT9	https://www.yeastgenome.org/locus/S000003755
507	-1.046	-1.39318	1.39318	7.66376	0.000131831	B9J08_000700	uncharacterized ORF	http://www.candidagenome.org/cgi-bin/locus.pl?locus=C4_04240C_A	SKG6	https://www.yeastgenome.org/locus/S000001192
684	0.897	1.3928	1.3928	9.48414	0.000511179	B9J08_004378	RHR2	http://www.candidagenome.org/cgi-bin/locus.pl?locus=C3_00320W_A	GPP1	https://www.yeastgenome.org/locus/S000001315
476	1.068	1.39194	1.39194	7.42447	0.000112589	B9J08_004570	uncharacterized ORF	http://www.candidagenome.org/cgi-bin/locus.pl?locus=C1_05790W_A
881	-0.776	-1.39115	1.39115	4.06229	0.00132365	B9J08_003602	uncharacterized ORF	http://www.candidagenome.org/cgi-bin/locus.pl?locus=CAGL0J11286g	IPI3	https://www.yeastgenome.org/locus/S000005126
627	-0.927	-1.38895	1.38895	4.81618	0.000370623	B9J08_005106	NOC2	http://www.candidagenome.org/cgi-bin/locus.pl?locus=CR_05520W_A	NOC2	https://www.yeastgenome.org/locus/S000005732
991	0.725	1.38878	1.38878	1.92194	0.00194188	B9J08_005288	uncharacterized ORF	http://www.candidagenome.org/cgi-bin/locus.pl?locus=C2_09560C_A
596	0.957	1.38866	1.38866	4.64655	0.000301652	B9J08_004473	uncharacterized ORF	http://www.candidagenome.org/cgi-bin/locus.pl?locus=orf19.7648	YDR338C	https://www.yeastgenome.org/locus/S000002746
589	-0.966	-1.38856	1.38856	4.45956	0.000273959	B9J08_004935	IQG1	http://www.candidagenome.org/cgi-bin/locus.pl?locus=C7_01840W_A	IQG1	https://www.yeastgenome.org/locus/S000006163
820	0.816	1.38834	1.38834	2.79743	0.000959102	B9J08_003639	uncharacterized ORF	http://www.candidagenome.org/cgi-bin/locus.pl?locus=C2_02440W_A	VAM6	https://www.yeastgenome.org/locus/S000002235
623	0.927	1.38792	1.38792	6.80441	0.00036728	B9J08_002423	STB3	http://www.candidagenome.org/cgi-bin/locus.pl?locus=C2_09010W_A	STB3	https://www.yeastgenome.org/locus/S000002576
739	0.862	1.38779	1.38779	3.39177	0.00066861	B9J08_001436	uncharacterized ORF	http://www.candidagenome.org/cgi-bin/locus.pl?locus=C6_02790C_A	CRT10	https://www.yeastgenome.org/locus/S000005424
606	-0.94	-1.38731	1.38731	5.78576	0.000336122	B9J08_000594	uncharacterized ORF	http://www.candidagenome.org/cgi-bin/locus.pl?locus=C1_06340W_A
491	-1.059	-1.38662	1.38662	6.32838	0.000114444	B9J08_003010	BRE5	http://www.candidagenome.org/cgi-bin/locus.pl?locus=C6_04290W_A	BRE5	https://www.yeastgenome.org/locus/S000005334
1150	-0.649	-1.38562	1.38562	5.69149	0.00333502	B9J08_002602	BUD20	http://www.candidagenome.org/cgi-bin/locus.pl?locus=C1_02450C_A	BUD20	https://www.yeastgenome.org/locus/S000004064
675	0.901	1.38293	1.38293	5.85639	0.000470826	B9J08_000011	ATG11	http://www.candidagenome.org/cgi-bin/locus.pl?locus=C4_01790W_A	ATG11	https://www.yeastgenome.org/locus/S000006253
883	-0.776	-1.3818	1.3818	2.81377	0.0012858	B9J08_003098	uncharacterized ORF	http://www.candidagenome.org/cgi-bin/locus.pl?locus=C3_05140C_A	TRM11	https://www.yeastgenome.org/locus/S000005484
753	-0.851	-1.38033	1.38033	4.0499	0.000709917	B9J08_003488	CCE1	http://www.candidagenome.org/cgi-bin/locus.pl?locus=CR_00920W_A	CCE1	https://www.yeastgenome.org/locus/S000001494
548	1.013	1.38008	1.38008	9.01835	0.000170661	B9J08_004461	PHB2	http://www.candidagenome.org/cgi-bin/locus.pl?locus=C3_05030W_A	PHB2	https://www.yeastgenome.org/locus/S000003463
1484	0.536	1.37999	1.37999	1.62754	0.00723951	B9J08_003763	uncharacterized ORF	http://www.candidagenome.org/cgi-bin/locus.pl?locus=C5_05140W_A	PAN5	https://www.yeastgenome.org/locus/S000001105
733	0.867	1.37865	1.37865	9.06256	0.000628474	B9J08_003609	GVC2	http://www.candidagenome.org/cgi-bin/locus.pl?locus=C1_08400C_A	GVC2	https://www.yeastgenome.org/locus/S000004801
514	-1.04	-1.37845	1.37845	6.81316	0.000127043	B9J08_001636	MOB1	http://www.candidagenome.org/cgi-bin/locus.pl?locus=C6_02590C_A	MOB1	https://www.yeastgenome.org/locus/S000001368
1046	0.695	1.37828	1.37828	1.85029	0.00235146	B9J08_003387	BIM1	http://www.candidagenome.org/cgi-bin/locus.pl?locus=C1_11250W_A	BIM1	https://www.yeastgenome.org/locus/S000000818
974	-0.733	-1.37804	1.37804	3.41634	0.00177015	B9J08_001040	uncharacterized ORF	http://www.candidagenome.org/cgi-bin/locus.pl?locus=CR_06920W_A
552	-1.009	-1.37637	1.37637	5.37642	0.000171558	B9J08_003085	PDR17	http://www.candidagenome.org/cgi-bin/locus.pl?locus=C2_02680W_A	PDR16	https://www.yeastgenome.org/locus/S000005175
530	-1.03	-1.37529	1.37529	8.90029	0.000141724	B9J08_002392	PMI1	http://www.candidagenome.org/cgi-bin/locus.pl?locus=C2_09640W_A	PMI40	https://www.yeastgenome.org/locus/S000000805
706	-0.881	-1.3742	1.3742	4.08148	0.00053757	B9J08_004465	uncharacterized ORF	http://www.candidagenome.org/cgi-bin/locus.pl?locus=C2_09800C_A
505	-1.048	-1.37274	1.37274	11.2107	0.000114832	B9J08_000816	YNK1	http://www.candidagenome.org/cgi-bin/locus.pl?locus=C5_02890W_A	YNK1	https://www.yeastgenome.org/locus/S000001550
493	-1.058	-1.37267	1.37267	8.46342	0.00011028	B9J08_003278	MCM1	http://www.candidagenome.org/cgi-bin/locus.pl?locus=C7_00890C_A	MCM1	https://www.yeastgenome.org/locus/S000004646
783	-0.839	-1.37236	1.37236	4.42624	0.000767016	B9J08_001868	CDC14	http://www.candidagenome.org/cgi-bin/locus.pl?locus=C6_00670W_A	CDC14	https://www.yeastgenome.org/locus/S000001924
1362	0.576	1.37218	1.37218	2.61567	0.00551004	B9J08_003759	ARV1	http://www.candidagenome.org/cgi-bin/locus.pl?locus=C3_04710W_A	ARV1	https://www.yeastgenome.org/locus/S000004232
1204	0.629	1.37165	1.37165	3.19364	0.00376003	B9J08_001042	DSL1	http://www.candidagenome.org/cgi-bin/locus.pl?locus=CR_06940W_A	DSL1	https://www.yeastgenome.org/locus/S000005202
712	0.877	1.37163	1.37163	7.593	0.000548915	B9J08_000530	UGO1	http://www.candidagenome.org/cgi-bin/locus.pl?locus=C5_04170W_A	UGO1	https://www.yeastgenome.org/locus/S000002878
1086	0.676	1.3707	1.3707	2.94072	0.00263699	B9J08_004908	uncharacterized ORF	http://www.candidagenome.org/cgi-bin/locus.pl?locus=CR_08650C_A	ASI3	https://www.yeastgenome.org/locus/S000004953
584	-0.973	-1.36953	1.36953	6.2117	0.000236553	B9J08_003621	PLB5	http://www.candidagenome.org/cgi-bin/locus.pl?locus=C1_08230C_A	PLB3	https://www.yeastgenome.org/locus/S000005371
1257	0.611	1.36798	1.36798	3.1404	0.00426212	B9J08_001116	uncharacterized ORF	http://www.candidagenome.org/cgi-bin/locus.pl?locus=C6_00980C_A	LIH1	https://www.yeastgenome.org/locus/S000003868
748	0.858	1.36396	1.36396	5.24906	0.000629749	B9J08_004883	ZCF22	http://www.candidagenome.org/cgi-bin/locus.pl?locus=C5_02430W_A	LYS14	https://www.yeastgenome.org/locus/S000002441
553	1.009	1.36287	1.36287	5.86595	0.00016335	B9J08_003342	uncharacterized ORF	http://www.candidagenome.org/cgi-bin/locus.pl?locus=C2_00770W_A	YOR289W	https://www.yeastgenome.org/locus/S000005815
575	0.976	1.36248	1.36248	7.82982	0.000219121	B9J08_005300	uncharacterized ORF	http://www.candidagenome.org/cgi-bin/locus.pl?locus=C1_11080W_A	PFK27	https://www.yeastgenome.org/locus/S000005496
674	0.902	1.36151	1.36151	3.98443	0.000418939	B9J08_002857	VPS8	http://www.candidagenome.org/cgi-bin/locus.pl?locus=C3_00700W_A	VPS8	https://www.yeastgenome.org/locus/S000000002
587	0.971	1.35985	1.35985	4.97113	0.000226109	B9J08_005354	ORC6	http://www.candidagenome.org/cgi-bin/locus.pl?locus=C1_01000C_A	ORC6	https://www.yeastgenome.org/locus/S000001160
835	-0.805	-1.3595	1.3595	5.11946	0.000939325	B9J08_004502	uncharacterized ORF	http://www.candidagenome.org/cgi-bin/locus.pl?locus=CR_09800C_A	UTP14	https://www.yeastgenome.org/locus/S000004558
821	0.816	1.35796	1.35796	3.20124	0.00085729	B9J08_005020	ULP3	http://www.candidagenome.org/cgi-bin/locus.pl?locus=C3_00280C_A	ULP2	https://www.yeastgenome.org/locus/S000001293
538	-1.024	-1.35792	1.35792	8.59399	0.00013149	B9J08_004843	uncharacterized ORF	http://www.candidagenome.org/cgi-bin/locus.pl?locus=C5_02660C_A
544	-1.016	-1.35634	1.35634	11.0869	0.0001458	B9J08_000632	UBI3	http://www.candidagenome.org/cgi-bin/locus.pl?locus=C4_07180W_A	RPS31	https://www.yeastgenome.org/locus/S000004157
635	0.926	1.35193	1.35193	4.11898	0.000322589	B9J08_000147	uncharacterized ORF	http://www.candidagenome.org/cgi-bin/locus.pl?locus=C2_01660C_A	MPO1	https://www.yeastgenome.org/locus/S000002978
556	1.003	1.35104	1.35104	6.42289	0.0001593	B9J08_001083	uncharacterized ORF	http://www.candidagenome.org/cgi-bin/locus.pl?locus=C3_00310C_A	SLX8	https://www.yeastgenome.org/locus/S000000918
1053	0.69	1.35064	1.35064	2.97777	0.00224632	B9J08_001008	uncharacterized ORF	http://www.candidagenome.org/cgi-bin/locus.pl?locus=CR_02390W_A	GIP4	https://www.yeastgenome.org/locus/S000000029
676	0.901	1.35039	1.35039	4.10532	0.000395006	B9J08_005317	SUT1	http://www.candidagenome.org/cgi-bin/locus.pl?locus=C5_03130W_A	SUT1	https://www.yeastgenome.org/locus/S000003130
661	-0.917	-1.34769	1.34769	5.28929	0.00034177	B9J08_002312	UTP8	http://www.candidagenome.org/cgi-bin/locus.pl?locus=C3_00330W_A	UTP8	https://www.yeastgenome.org/locus/S000003360
620	0.929	1.34663	1.34663	5.18435	0.00030624	B9J08_001325	uncharacterized ORF	http://www.candidagenome.org/cgi-bin/locus.pl?locus=CR_07170W_A	SPS19	https://www.yeastgenome.org/locus/S000005146
825	-0.815	-1.34529	1.34529	5.21255	0.0008356	B9J08_001960	POL3	http://www.candidagenome.org/cgi-bin/locus.pl?locus=C7_02790C_A	POL3	https://www.yeastgenome.org/locus/S000002260
522	-1.032	-1.34428	1.34428	7.3682	0.00011408	B9J08_001765	CDC60	http://www.candidagenome.org/cgi-bin/locus.pl?locus=CR_01690C_A	CDC60	https://www.yeastgenome.org/locus/S000006081
1050	0.694	1.3416	1.3416	3.15104	0.0021215	B9J08_003526	MUC1	http://www.candidagenome.org/cgi-bin/locus.pl?locus=C4_00600C_A
808	0.823	1.34102	1.34102	4.43392	0.000767016	B9J08_005423	PTA1	http://www.candidagenome.org/cgi-bin/locus.pl?locus=C7_00780W_A	PTA1	https://www.yeastgenome.org/locus/S000000041
554	1.004	1.34032	1.34032	9.75223	0.000146986	B9J08_002261	NCE102	http://www.candidagenome.org/cgi-bin/locus.pl?locus=C3_04910C_A	NCE102	https://www.yeastgenome.org/locus/S000006353
1122	-0.662	-1.34011	1.34011	6.90156	0.00270413	B9J08_004322	HAS1	http://www.candidagenome.org/cgi-bin/locus.pl?locus=C5_04750C_A	HAS1	https://www.yeastgenome.org/locus/S000004903
1300	0.591	1.33883	1.33883	1.88702	0.00459198	B9J08_003985	BCR1	http://www.candidagenome.org/cgi-bin/locus.pl?locus=CR_06440C_A	USV1	https://www.yeastgenome.org/locus/S000006151
762	-0.849	-1.33685	1.33685	6.64193	0.000614562	B9J08_002321	ARX1	http://www.candidagenome.org/cgi-bin/locus.pl?locus=C1_03230C_A	ARX1	https://www.yeastgenome.org/locus/S000002508
780	0.839	1.33641	1.33641	5.06362	0.000654937	B9J08_002531	MET1	http://www.candidagenome.org/cgi-bin/locus.pl?locus=C2_02940W_A	MET1	https://www.yeastgenome.org/locus/S000001777
909	0.764	1.33619	1.33619	3.13804	0.00120918	B9J08_000166	CLF1	http://www.candidagenome.org/cgi-bin/locus.pl?locus=C3_03330C_A	CLF1	https://www.yeastgenome.org/locus/S000004107
1055	-0.69	-1.33575	1.33575	4.42059	0.00216147	B9J08_001139	RCL1	http://www.candidagenome.org/cgi-bin/locus.pl?locus=C2_07450C_A	RCL1	https://www.yeastgenome.org/locus/S000005370
812	-0.82	-1.3346	1.3346	5.05843	0.000767016	B9J08_001263	uncharacterized ORF	http://www.candidagenome.org/cgi-bin/locus.pl?locus=CR_10750C_A	YCR087C-A	https://www.yeastgenome.org/locus/S000007223
1059	0.689	1.33368	1.33368	3.51942	0.00215588	B9J08_004096	uncharacterized ORF	http://www.candidagenome.org/cgi-bin/locus.pl?locus=CR_02570C_A	LPX1	https://www.yeastgenome.org/locus/S000005610
952	0.742	1.33326	1.33326	4.14299	0.00142341	B9J08_002546	uncharacterized ORF	http://www.candidagenome.org/cgi-bin/locus.pl?locus=CR_03870W_A	YDL157C	https://www.yeastgenome.org/locus/S000002316
898	0.769	1.33272	1.33272	3.82711	0.00114091	B9J08_003390	PCL7	http://www.candidagenome.org/cgi-bin/locus.pl?locus=C1_06850W_A	PCL6	https://www.yeastgenome.org/locus/S000000861
722	0.874	1.33217	1.33217	4.20362	0.000472023	B9J08_002530	uncharacterized ORF	http://www.candidagenome.org/cgi-bin/locus.pl?locus=C1_05160C_A	YKR070W	https://www.yeastgenome.org/locus/S000001778
601	-0.951	-1.33013	1.33013	6.69607	0.000227395	B9J08_003055	TIF35	http://www.candidagenome.org/cgi-bin/locus.pl?locus=C1_14260C_A	TIF35	https://www.yeastgenome.org/locus/S000002837
681	0.897	1.32941	1.32941	12.3579	0.000367408	B9J08_004375	GPM1	http://www.candidagenome.org/cgi-bin/locus.pl?locus=C2_03270W_A	GPM1	https://www.yeastgenome.org/locus/S000001635
953	0.742	1.3287	1.3287	3.13288	0.00140781	B9J08_002313	VPS11	http://www.candidagenome.org/cgi-bin/locus.pl?locus=C4_05910C_A	PEP5	https://www.yeastgenome.org/locus/S000004844
1017	-0.711	-1.32738	1.32738	6.28611	0.00177936	B9J08_004149	FAD3	http://www.candidagenome.org/cgi-bin/locus.pl?locus=C1_13070C_A
609	0.939	1.32647	1.32647	4.72595	0.000249878	B9J08_005007	ERG7	http://www.candidagenome.org/cgi-bin/locus.pl?locus=C2_02460W_A	ERG7	https://www.yeastgenome.org/locus/S000001114
1223	0.624	1.32641	1.32641	1.63733	0.00349442	B9J08_005538	CDC13	http://www.candidagenome.org/cgi-bin/locus.pl?locus=C1_00360W_A
646	-0.924	-1.32633	1.32633	4.89894	0.000294475	B9J08_003954	RAX1	http://www.candidagenome.org/cgi-bin/locus.pl?locus=C3_04490W_A	RAX1	https://www.yeastgenome.org/locus/S000005827
779	0.84	1.3261	1.3261	3.74812	0.000629141	B9J08_001728	ERV4	http://www.candidagenome.org/cgi-bin/locus.pl?locus=C3_04780C_A	ERV41	https://www.yeastgenome.org/locus/S000004532
895	-0.773	-1.32547	1.32547	4.76041	0.00107964	B9J08_002316	TRM8	http://www.candidagenome.org/cgi-bin/locus.pl?locus=C4_04810C_A	TRM8	https://www.yeastgenome.org/locus/S000002360
714	0.877	1.32502	1.32502	3.96582	0.000438228	B9J08_002421	SEC7	http://www.candidagenome.org/cgi-bin/locus.pl?locus=C3_04820C_A	SEC7	https://www.yeastgenome.org/locus/S000002577
928	-0.751	-1.32452	1.32452	4.42002	0.00128411	B9J08_003021	UTP15	http://www.candidagenome.org/cgi-bin/locus.pl?locus=C2_08670C_A	UTP15	https://www.yeastgenome.org/locus/S000004699
1019	0.711	1.32368	1.32368	8.56863	0.00176713	B9J08_001489	PHO113	http://www.candidagenome.org/cgi-bin/locus.pl?locus=CR_02180W_A	PHO11	https://www.yeastgenome.org/locus/S000000094
694	0.89	1.32242	1.32242	5.09938	0.000379239	B9J08_002058	uncharacterized ORF	http://www.candidagenome.org/cgi-bin/locus.pl?locus=C5_01350W_A	PEX29	https://www.yeastgenome.org/locus/S000002887
728	-0.871	-1.32141	1.32141	4.33317	0.000461957	B9J08_000439	uncharacterized ORF	http://www.candidagenome.org/cgi-bin/locus.pl?locus=C5_00550C_A
798	-0.83	-1.32099	1.32099	6.28544	0.000664125	B9J08_005084	KAP123	http://www.candidagenome.org/cgi-bin/locus.pl?locus=C1_05630C_A	KAP123	https://www.yeastgenome.org/locus/S000000912
1070	0.685	1.32035	1.32035	2.34039	0.00215188	B9J08_003430	GEM1	http://www.candidagenome.org/cgi-bin/locus.pl?locus=C1_00890W_A	GEM1	https://www.yeastgenome.org/locus/S000000046
685	-0.896	-1.32025	1.32025	5.34595	0.000352217	B9J08_004692	HGT3	http://www.candidagenome.org/cgi-bin/locus.pl?locus=CR_03850W_A	YDL199C	https://www.yeastgenome.org/locus/S000002358
759	-0.85	-1.31955	1.31955	4.01944	0.000552567	B9J08_002943	uncharacterized ORF	http://www.candidagenome.org/cgi-bin/locus.pl?locus=C2_04820W_A	MRM1	https://www.yeastgenome.org/locus/S000005727
1388	-0.57	-1.31893	1.31893	5.26319	0.00517106	B9J08_003713	uncharacterized ORF	http://www.candidagenome.org/cgi-bin/locus.pl?locus=C6_02290C_A	TYW1	https://www.yeastgenome.org/locus/S000006128
761	0.849	1.3184	1.3184	6.97002	0.000556403	B9J08_001826	HAC1	http://www.candidagenome.org/cgi-bin/locus.pl?locus=C1_06130C_A	HAC1	https://www.yeastgenome.org/locus/S000001863
984	-0.727	-1.31783	1.31783	6.57525	0.00152801	B9J08_001512	DRS1	http://www.candidagenome.org/cgi-bin/locus.pl?locus=CR_10550W_A	DRS1	https://www.yeastgenome.org/locus/S000003931
583	-0.973	-1.3176	1.3176	7.517	0.000170661	B9J08_003049	HNM1	http://www.candidagenome.org/cgi-bin/locus.pl?locus=C2_01210C_A	HNM1	https://www.yeastgenome.org/locus/S000003045
850	0.794	1.31627	1.31627	5.76377	0.000866189	B9J08_005280	uncharacterized ORF	http://www.candidagenome.org/cgi-bin/locus.pl?locus=C2_06600W_A	SKY1	https://www.yeastgenome.org/locus/S000004829
667	0.914	1.31625	1.31625	7.44585	0.000307117	B9J08_000639	uncharacterized ORF	http://www.candidagenome.org/cgi-bin/locus.pl?locus=C1_03270W_A	YMR114C	https://www.yeastgenome.org/locus/S000004720
800	-0.83	-1.31612	1.31612	4.82087	0.000653031	B9J08_003139	MSI1	http://www.candidagenome.org/cgi-bin/locus.pl?locus=C2_05510C_A	MSI1	https://www.yeastgenome.org/locus/S000000399
679	0.899	1.31557	1.31557	4.42229	0.00034177	B9J08_005394	no orthologues
647	0.924	1.31415	1.31415	6.09699	0.000273035	B9J08_002635	GPA2	http://www.candidagenome.org/cgi-bin/locus.pl?locus=C3_02240C_A	GPA2	https://www.yeastgenome.org/locus/S000000822
829	0.811	1.31143	1.31143	10.3075	0.000753658	B9J08_002459	PIL1	http://www.candidagenome.org/cgi-bin/locus.pl?locus=C1_04680W_A	LSP1	https://www.yeastgenome.org/locus/S000005925
723	-0.874	-1.30937	1.30937	5.1911	0.000420047	B9J08_000514	RAD52	http://www.candidagenome.org/cgi-bin/locus.pl?locus=C6_00510C_A	RAD52	https://www.yeastgenome.org/locus/S000004494
1184	0.637	1.30911	1.30911	2.0725	0.00301542	B9J08_000762	TFC1	http://www.candidagenome.org/cgi-bin/locus.pl?locus=C4_01910W_A	TFC1	https://www.yeastgenome.org/locus/S000000327
842	-0.797	-1.30845	1.30845	5.88168	0.000826601	B9J08_002002	HBR3	http://www.candidagenome.org/cgi-bin/locus.pl?locus=C3_03650W_A	NOB1	https://www.yeastgenome.org/locus/S000005582
756	0.851	1.30789	1.30789	4.22605	0.000519629	B9J08_004923	ENV7	http://www.candidagenome.org/cgi-bin/locus.pl?locus=C7_04110W_A	ENV7	https://www.yeastgenome.org/locus/S000006157
910	-0.763	-1.30766	1.30766	5.54987	0.00108971	B9J08_000228	BUD3	http://www.candidagenome.org/cgi-bin/locus.pl?locus=C7_00410C_A	BUD3	https://www.yeastgenome.org/locus/S000000520
1051	0.691	1.30586	1.30586	2.60773	0.00194385	B9J08_003247	RIC1	http://www.candidagenome.org/cgi-bin/locus.pl?locus=C1_00690W_A	RIC1	https://www.yeastgenome.org/locus/S000004029
574	-0.977	-1.30585	1.30585	6.88252	0.000152564	B9J08_002327	TIF34	http://www.candidagenome.org/cgi-bin/locus.pl?locus=C1_02790W_A	TIF34	https://www.yeastgenome.org/locus/S000004754
749	-0.856	-1.30567	1.30567	5.57495	0.000491785	B9J08_001644	RFA1	http://www.candidagenome.org/cgi-bin/locus.pl?locus=C2_00380C_A	RFA1	https://www.yeastgenome.org/locus/S000000065
905	-0.766	-1.30504	1.30504	4.92383	0.0010536	B9J08_005341	YCG1	http://www.candidagenome.org/cgi-bin/locus.pl?locus=C3_02230C_A	YCG1	https://www.yeastgenome.org/locus/S000002733
1421	0.556	1.30252	1.30252	2.76415	0.00549023	B9J08_000299	FZO1	http://www.candidagenome.org/cgi-bin/locus.pl?locus=C4_04260C_A	FZO1	https://www.yeastgenome.org/locus/S000000383
915	0.759	1.30139	1.30139	3.844	0.00110013	B9J08_001532	VPS70	http://www.candidagenome.org/cgi-bin/locus.pl?locus=orf19.7106	VPS70	https://www.yeastgenome.org/locus/S000003887
986	-0.727	-1.30071	1.30071	5.10521	0.00144955	B9J08_003640	UTP21	http://www.candidagenome.org/cgi-bin/locus.pl?locus=C2_02430W_A	UTP21	https://www.yeastgenome.org/locus/S000004401
605	-0.943	-1.29975	1.29975	6.30081	0.000201298	B9J08_005552	CSR1	http://www.candidagenome.org/cgi-bin/locus.pl?locus=orf19.5711	CSR1	https://www.yeastgenome.org/locus/S000004372
838	-0.802	-1.29821	1.29821	7.79697	0.000766799	B9J08_002761	CHT3	http://www.candidagenome.org/cgi-bin/locus.pl?locus=CR_10110W_A	CTS1	http://www.candidagenome.org/cgi-bin/locus.pl?locus=CR_10110W_A
588	0.971	1.29707	1.29707	5.75797	0.000153844	B9J08_003913	uncharacterized ORF	http://www.candidagenome.org/cgi-bin/locus.pl?locus=C7_00310C_A
1099	0.67	1.29652	1.29652	5.5896	0.00223276	B9J08_000509	ASM3	http://www.candidagenome.org/cgi-bin/locus.pl?locus=C1_00680W_A
707	0.881	1.29605	1.29605	4.09367	0.000361208	B9J08_000322	TRX1	http://www.candidagenome.org/cgi-bin/locus.pl?locus=orf19.7611	TRX2	https://www.yeastgenome.org/locus/S000003441
810	-0.821	-1.2959	1.2959	3.89511	0.000640879	B9J08_004074	uncharacterized ORF	http://www.candidagenome.org/cgi-bin/locus.pl?locus=C5_03370C_A	MLC2	https://www.yeastgenome.org/locus/S000006392
628	0.927	1.29538	1.29538	6.23601	0.000233798	B9J08_003810	uncharacterized ORF	http://www.candidagenome.org/cgi-bin/locus.pl?locus=C2_09980W_A
1646	-0.49	-1.29404	1.29404	1.00859	0.00856286	B9J08_001595	ZCF4	http://www.candidagenome.org/cgi-bin/locus.pl?locus=C1_07670W_A	UME6	https://www.yeastgenome.org/locus/S000002615
625	-0.927	-1.29312	1.29312	6.62168	0.000228602	B9J08_001462	CCN1	http://www.candidagenome.org/cgi-bin/locus.pl?locus=C5_01680C_A	CLB3	https://www.yeastgenome.org/locus/S000002314
595	-0.96	-1.29121	1.29121	9.92484	0.000164706	B9J08_001870	RPS13	http://www.candidagenome.org/cgi-bin/locus.pl?locus=C6_00650C_A	RPS13	https://www.yeastgenome.org/locus/S000002471
1260	0.61	1.28868	1.28868	2.20678	0.00352643	B9J08_003932	SRT1	http://www.candidagenome.org/cgi-bin/locus.pl?locus=C1_12270W_A	SRT1	https://www.yeastgenome.org/locus/S000004707
1290	-0.595	-1.28842	1.28842	6.63335	0.00391814	B9J08_003382	NOP4	http://www.candidagenome.org/cgi-bin/locus.pl?locus=C1_04390C_A	NOP4	https://www.yeastgenome.org/locus/S000005964
874	0.779	1.28694	1.28694	5.23861	0.000867506	B9J08_002304	uncharacterized ORF	http://www.candidagenome.org/cgi-bin/locus.pl?locus=C1_09320C_A
619	0.929	1.2868	1.2868	6.95161	0.000216258	B9J08_002678	uncharacterized ORF	http://www.candidagenome.org/cgi-bin/locus.pl?locus=CR_00090C_A	YMR090W	https://www.yeastgenome.org/locus/S000004696
1109	0.667	1.28664	1.28664	9.55487	0.00221897	B9J08_000382	MET6	http://www.candidagenome.org/cgi-bin/locus.pl?locus=CR_01620C_A	MET6	https://www.yeastgenome.org/locus/S000000893
593	0.963	1.28411	1.28411	7.55181	0.000152458	B9J08_004837	PDX3	http://www.candidagenome.org/cgi-bin/locus.pl?locus=CR_04590C_A	PDX3	https://www.yeastgenome.org/locus/S000000239
581	0.975	1.28371	1.28371	8.43836	0.000130114	B9J08_001591	GAD1	http://www.candidagenome.org/cgi-bin/locus.pl?locus=C1_11660W_A	GAD1	https://www.yeastgenome.org/locus/S000004862
1154	0.648	1.28365	1.28365	3.20141	0.00256175	B9J08_001273	VPS53	http://www.candidagenome.org/cgi-bin/locus.pl?locus=C1_00130C_A	VPS53	https://www.yeastgenome.org/locus/S000003566
603	-0.948	-1.28332	1.28332	5.87688	0.000171558	B9J08_002860	FKH2	http://www.candidagenome.org/cgi-bin/locus.pl?locus=C3_00670C_A	FKH1	https://www.yeastgenome.org/locus/S000001393
795	0.832	1.28215	1.28215	4.29258	0.000551033	B9J08_001070	SEO1	http://www.candidagenome.org/cgi-bin/locus.pl?locus=CR_06660W_A	SEO1	https://www.yeastgenome.org/locus/S000000062
1363	0.576	1.28212	1.28212	3.59774	0.00456201	B9J08_001948	SIT1	http://www.candidagenome.org/cgi-bin/locus.pl?locus=orf19.2179	ARN1	https://www.yeastgenome.org/locus/S000001032
860	-0.789	-1.28209	1.28209	5.05798	0.000793864	B9J08_003206	MAK11	http://www.candidagenome.org/cgi-bin/locus.pl?locus=C4_05330C_A	MAK11	https://www.yeastgenome.org/locus/S000001504
1008	-0.714	-1.28201	1.28201	4.13461	0.00149864	B9J08_002981	uncharacterized ORF	http://www.candidagenome.org/cgi-bin/locus.pl?locus=CR_03360W_A	UTP11	https://www.yeastgenome.org/locus/S000001582
1063	-0.688	-1.28024	1.28024	3.98145	0.00181701	B9J08_002907	RRP1	http://www.candidagenome.org/cgi-bin/locus.pl?locus=C3_06760W_A	RRP1	https://www.yeastgenome.org/locus/S000002494
847	-0.795	-1.2776	1.2776	4.41326	0.000742522	B9J08_001412	uncharacterized ORF	http://www.candidagenome.org/cgi-bin/locus.pl?locus=C4_02400C_A	MPS3	https://www.yeastgenome.org/locus/S000003556
729	-0.871	-1.276	1.276	9.66027	0.00035687	B9J08_004431	RPL2	http://www.candidagenome.org/cgi-bin/locus.pl?locus=orf19.2309.2	RPL2B	https://www.yeastgenome.org/locus/S000001280
862	0.788	1.27513	1.27513	5.86809	0.000782738	B9J08_003899	MUB1	http://www.candidagenome.org/cgi-bin/locus.pl?locus=C3_06210C_A	MUB1	https://www.yeastgenome.org/locus/S000004706
785	-0.838	-1.27455	1.27455	7.93746	0.000500438	B9J08_002429	ASN1	http://www.candidagenome.org/cgi-bin/locus.pl?locus=C2_09060C_A	ASN2	https://www.yeastgenome.org/locus/S000003356
776	-0.842	-1.27123	1.27123	5.05651	0.000470826	B9J08_000861	STE4	http://www.candidagenome.org/cgi-bin/locus.pl?locus=C2_04210W_A	STE4	https://www.yeastgenome.org/locus/S000005738
1704	0.468	1.26982	1.26982	1.1276	0.00941177	B9J08_000845	NIT2	http://www.candidagenome.org/cgi-bin/locus.pl?locus=CR_08840C_A	NIT2	https://www.yeastgenome.org/locus/S000003662
1044	-0.697	-1.26939	1.26939	4.36127	0.00164322	B9J08_004654	GCD14	http://www.candidagenome.org/cgi-bin/locus.pl?locus=CR_08940W_A	GCD14	https://www.yeastgenome.org/locus/S000003661
844	0.796	1.26921	1.26921	7.7082	0.000709917	B9J08_000768	NEM1	http://www.candidagenome.org/cgi-bin/locus.pl?locus=C4_01300W_A	NEM1	https://www.yeastgenome.org/locus/S000001046
1385	0.571	1.26889	1.26889	1.88775	0.00459464	B9J08_003444	OCA1	http://www.candidagenome.org/cgi-bin/locus.pl?locus=C2_10190C_A	OCA1	https://www.yeastgenome.org/locus/S000005043
851	-0.794	-1.26792	1.26792	5.73725	0.00071371	B9J08_001759	SCS7	http://www.candidagenome.org/cgi-bin/locus.pl?locus=C4_04590W_A	SCS7	https://www.yeastgenome.org/locus/S000004885
845	-0.795	-1.26556	1.26556	8.87196	0.000699878	B9J08_001358	CBF5	http://www.candidagenome.org/cgi-bin/locus.pl?locus=C1_10620W_A	CBF5	https://www.yeastgenome.org/locus/S000004165
882	-0.776	-1.26533	1.26533	6.6062	0.000826737	B9J08_003950	TEC1	http://www.candidagenome.org/cgi-bin/locus.pl?locus=C3_04530C_A	TEC1	https://www.yeastgenome.org/locus/S000000287
682	-0.897	-1.26525	1.26525	6.68846	0.000263392	B9J08_003931	uncharacterized ORF	http://www.candidagenome.org/cgi-bin/locus.pl?locus=C1_12250C_A
772	-0.843	-1.26482	1.26482	5.13158	0.000445861	B9J08_001597	uncharacterized ORF	http://www.candidagenome.org/cgi-bin/locus.pl?locus=C1_07790C_A	CMS1	https://www.yeastgenome.org/locus/S000003993
743	-0.86	-1.26434	1.26434	6.60839	0.000372938	B9J08_004152	HMX1	http://www.candidagenome.org/cgi-bin/locus.pl?locus=C1_00350C_A	HMX1	https://www.yeastgenome.org/locus/S000004195
1037	0.701	1.26191	1.26191	7.16623	0.00155324	B9J08_000766	AAT22	http://www.candidagenome.org/cgi-bin/locus.pl?locus=C4_01200C_A	AAT2	https://www.yeastgenome.org/locus/S000004017
1071	0.685	1.26058	1.26058	2.72823	0.00176335	B9J08_004963	no orthologues
794	-0.832	-1.25998	1.25998	4.59585	0.000492866	B9J08_002837	uncharacterized ORF	http://www.candidagenome.org/cgi-bin/locus.pl?locus=C4_00390W_A	SUB1	https://www.yeastgenome.org/locus/S000004642
669	-0.911	-1.25925	1.25925	8.20063	0.000221664	B9J08_003747	ATP20	http://www.candidagenome.org/cgi-bin/locus.pl?locus=C1_12590W_A	ATP20	https://www.yeastgenome.org/locus/S000006224
1703	0.468	1.25919	1.25919	1.15987	0.00921789	B9J08_000968	uncharacterized ORF	http://www.candidagenome.org/cgi-bin/locus.pl?locus=C1_11680C_A	YSF3	https://www.yeastgenome.org/locus/S000028509
617	0.932	1.25901	1.25901	6.38857	0.000171558	B9J08_003194	uncharacterized ORF	http://www.candidagenome.org/cgi-bin/locus.pl?locus=C2_01190C_A	YPL162C	https://www.yeastgenome.org/locus/S000006083
641	0.925	1.25696	1.25696	6.08893	0.000187365	B9J08_000316	uncharacterized ORF	http://www.candidagenome.org/cgi-bin/locus.pl?locus=C1_09650W_A
891	-0.773	-1.25679	1.25679	5.32565	0.000823386	B9J08_002236	PUS1	http://www.candidagenome.org/cgi-bin/locus.pl?locus=C6_02350C_A	PUS1	https://www.yeastgenome.org/locus/S000006133
833	-0.807	-1.25631	1.25631	7.55445	0.000615097	B9J08_003885	MIT1	http://www.candidagenome.org/cgi-bin/locus.pl?locus=C2_09150W_A	SUR1	https://www.yeastgenome.org/locus/S000005978
737	-0.864	-1.25492	1.25492	7.93125	0.000342788	B9J08_005153	RPL8B	http://www.candidagenome.org/cgi-bin/locus.pl?locus=C3_05240C_A	RPL8B	https://www.yeastgenome.org/locus/S000003968
1269	-0.604	-1.25399	1.25399	2.75988	0.00334382	B9J08_003163	no orthologues
777	0.841	1.25355	1.25355	4.47594	0.000428173	B9J08_001554	uncharacterized ORF	http://www.candidagenome.org/cgi-bin/locus.pl?locus=C5_02390C_A
797	-0.831	-1.25095	1.25095	3.98955	0.000472023	B9J08_000534	ELG1	http://www.candidagenome.org/cgi-bin/locus.pl?locus=CR_10440W_A	ELG1	https://www.yeastgenome.org/locus/S000005670
732	0.869	1.24909	1.24909	5.11802	0.000322035	B9J08_004622	SAN1	http://www.candidagenome.org/cgi-bin/locus.pl?locus=orf19.2498	SAN1	https://www.yeastgenome.org/locus/S000002550
670	-0.91	-1.24669	1.24669	5.81392	0.000208586	B9J08_001242	PGA1	http://www.candidagenome.org/cgi-bin/locus.pl?locus=CR_10480W_A
1553	0.517	1.24634	1.24634	2.78678	0.00643169	B9J08_001720	ZCF30	http://www.candidagenome.org/cgi-bin/locus.pl?locus=C1_12130C_A
697	-0.888	-1.24536	1.24536	6.19443	0.000257272	B9J08_002495	GUK1	http://www.candidagenome.org/cgi-bin/locus.pl?locus=C5_03790W_A	GUK1	https://www.yeastgenome.org/locus/S000002862
884	-0.776	-1.24496	1.24496	6.39397	0.000763565	B9J08_004592	SLY41	http://www.candidagenome.org/cgi-bin/locus.pl?locus=C6_00590W_A	SLY41	https://www.yeastgenome.org/locus/S000005834
1021	0.709	1.24449	1.24449	2.88448	0.00137022	B9J08_000224	uncharacterized ORF	http://www.candidagenome.org/cgi-bin/locus.pl?locus=C7_00460W_A	YCL002C	https://www.yeastgenome.org/locus/S000000508
1219	0.627	1.24155	1.24155	2.48961	0.00269333	B9J08_004233	BUD6	http://www.candidagenome.org/cgi-bin/locus.pl?locus=C1_08120W_A	BUD6	https://www.yeastgenome.org/locus/S000004311
1372	0.574	1.24075	1.24075	2.1195	0.00418492	B9J08_004057	SEN54	http://www.candidagenome.org/cgi-bin/locus.pl?locus=C3_05800W_A	SEN54	https://www.yeastgenome.org/locus/S000006004
941	-0.748	-1.23898	1.23898	6.94395	0.000941697	B9J08_000917	uncharacterized ORF	http://www.candidagenome.org/cgi-bin/locus.pl?locus=C4_04520W_A	PXR1	https://www.yeastgenome.org/locus/S000003512
935	0.749	1.23669	1.23669	4.32187	0.000915915	B9J08_001350	uncharacterized ORF	http://www.candidagenome.org/cgi-bin/locus.pl?locus=C1_14520W_A
1158	-0.647	-1.23649	1.23649	4.34063	0.00223276	B9J08_003694	uncharacterized ORF	http://www.candidagenome.org/cgi-bin/locus.pl?locus=C1_05520W_A
612	-0.936	-1.23644	1.23644	8.33622	0.000142018	B9J08_004499	TUB1	http://www.candidagenome.org/cgi-bin/locus.pl?locus=CR_09120C_A	TUB1	https://www.yeastgenome.org/locus/S000004550
680	-0.897	-1.23555	1.23555	7.80997	0.000220737	B9J08_002484	ERF1	http://www.candidagenome.org/cgi-bin/locus.pl?locus=C2_05100C_A	SUP45	https://www.yeastgenome.org/locus/S000000347
1004	-0.717	-1.23542	1.23542	5.58152	0.00122749	B9J08_005120	SDA1	http://www.candidagenome.org/cgi-bin/locus.pl?locus=CR_05660W_A	SDA1	https://www.yeastgenome.org/locus/S000003477
775	0.842	1.2354	1.2354	6.79016	0.000378668	B9J08_004167	uncharacterized ORF	http://www.candidagenome.org/cgi-bin/locus.pl?locus=CR_02510W_A	AZF1	https://www.yeastgenome.org/locus/S000005639
649	0.922	1.23536	1.23536	6.29338	0.000167987	B9J08_003522	uncharacterized ORF	http://www.candidagenome.org/cgi-bin/locus.pl?locus=C4_00470C_A	MAG2	https://www.yeastgenome.org/locus/S000004419
1234	-0.618	-1.23437	1.23437	5.03861	0.00281513	B9J08_003429	RRS1	http://www.candidagenome.org/cgi-bin/locus.pl?locus=C1_00900W_A	RRS1	https://www.yeastgenome.org/locus/S000005820
659	-0.917	-1.23436	1.23436	6.3439	0.000171922	B9J08_002723	uncharacterized ORF	http://www.candidagenome.org/cgi-bin/locus.pl?locus=C5_02370C_A	OPY1	https://www.yeastgenome.org/locus/S000000333
1040	0.699	1.23405	1.23405	3.30347	0.00141924	B9J08_000602	LKH1	http://www.candidagenome.org/cgi-bin/locus.pl?locus=C1_10490W_A	LAP2	https://www.yeastgenome.org/locus/S000004990
853	0.793	1.23317	1.23317	6.77739	0.00062309	B9J08_000177	DOA1	http://www.candidagenome.org/cgi-bin/locus.pl?locus=orf19.4829	RPN14	https://www.yeastgenome.org/locus/S000002972
787	0.837	1.23222	1.23222	7.53868	0.00039438	B9J08_001408	uncharacterized ORF	http://www.candidagenome.org/cgi-bin/locus.pl?locus=C4_02450W_A
1081	0.679	1.2317	1.2317	2.98011	0.00166006	B9J08_002391	EPS1	http://www.candidagenome.org/cgi-bin/locus.pl?locus=C2_09620W_A	EPS1	https://www.yeastgenome.org/locus/S000001267
655	0.92	1.23097	1.23097	8.36202	0.000167987	B9J08_004658	UBC8	http://www.candidagenome.org/cgi-bin/locus.pl?locus=C1_01830C_A	UBC8	https://www.yeastgenome.org/locus/S000000738
1538	-0.522	-1.23057	1.23057	6.12865	0.00603505	B9J08_001108	RAD51	http://www.candidagenome.org/cgi-bin/locus.pl?locus=CR_02200C_A	RAD51	https://www.yeastgenome.org/locus/S000000897
1534	0.523	1.23052	1.23052	2.81489	0.00596265	B9J08_004190	VRP1	http://www.candidagenome.org/cgi-bin/locus.pl?locus=C2_07930C_A	VRP1	https://www.yeastgenome.org/locus/S000004329
1312	0.589	1.2299	1.2299	2.04482	0.00352643	B9J08_005102	uncharacterized ORF	http://www.candidagenome.org/cgi-bin/locus.pl?locus=CR_05460W_A	DSC3	https://www.yeastgenome.org/locus/S000005749
1236	-0.618	-1.22832	1.22832	4.6067	0.00276692	B9J08_000703	NAT4	http://www.candidagenome.org/cgi-bin/locus.pl?locus=C4_01250W_A	NAT4	https://www.yeastgenome.org/locus/S000004673
1622	-0.499	-1.22816	1.22816	1.15499	0.00711295	B9J08_003551			YMR317W	https://www.yeastgenome.org/locus/S000004936
962	0.737	1.22755	1.22755	5.32608	0.000979674	B9J08_005227	uncharacterized ORF	http://www.candidagenome.org/cgi-bin/locus.pl?locus=CR_03710C_A
766	-0.848	-1.22548	1.22548	5.80421	0.00034177	B9J08_004652	MPS1	http://www.candidagenome.org/cgi-bin/locus.pl?locus=CR_08960C_A	MPS1	https://www.yeastgenome.org/locus/S000002186
1570	0.515	1.22497	1.22497	2.97251	0.00629523	B9J08_003188	uncharacterized ORF	http://www.candidagenome.org/cgi-bin/locus.pl?locus=C2_04730W_A
1319	0.588	1.22493	1.22493	2.51714	0.0035267	B9J08_003329	TAH18	http://www.candidagenome.org/cgi-bin/locus.pl?locus=C2_00840W_A	TAH18	https://www.yeastgenome.org/locus/S000006252
919	-0.756	-1.22407	1.22407	10.8645	0.000826737	B9J08_005382	RPL32	http://www.candidagenome.org/cgi-bin/locus.pl?locus=C6_01700W_A	RPL32	https://www.yeastgenome.org/locus/S000000188
1097	0.671	1.22323	1.22323	2.70248	0.00171903	B9J08_000912	YND1	http://www.candidagenome.org/cgi-bin/locus.pl?locus=C4_06230C_A	YND1	https://www.yeastgenome.org/locus/S000000807
823	-0.815	-1.22314	1.22314	5.2998	0.000472023	B9J08_000054	EXG2	http://www.candidagenome.org/cgi-bin/locus.pl?locus=C1_02630C_A	EXG2	https://www.yeastgenome.org/locus/S000002669
760	-0.849	-1.22173	1.22173	9.59369	0.000331309	B9J08_000996	TIF	http://www.candidagenome.org/cgi-bin/locus.pl?locus=C1_01350C_A	TIF2	https://www.yeastgenome.org/locus/S000003674
957	0.74	1.22065	1.22065	6.2137	0.000928462	B9J08_005329	YIM1	http://www.candidagenome.org/cgi-bin/locus.pl?locus=C2_03750W_A	YIM1	https://www.yeastgenome.org/locus/S000004760
809	-0.822	-1.22063	1.22063	5.44013	0.000428405	B9J08_005511	URB2	http://www.candidagenome.org/cgi-bin/locus.pl?locus=C3_04370C_A	URB2	https://www.yeastgenome.org/locus/S000003802
947	-0.745	-1.22046	1.22046	13.2523	0.000897326	B9J08_004577	PGA26	http://www.candidagenome.org/cgi-bin/locus.pl?locus=C1_05760C_A
868	0.783	1.22045	1.22045	8.61286	0.000630918	B9J08_001143	HEM15	http://www.candidagenome.org/cgi-bin/locus.pl?locus=C2_07490W_A	HEM15	https://www.yeastgenome.org/locus/S000005702
650	-0.922	-1.21963	1.21963	8.42157	0.000151914	B9J08_001156	GUS1	http://www.candidagenome.org/cgi-bin/locus.pl?locus=C7_00620W_A	GUS1	https://www.yeastgenome.org/locus/S000003214
839	0.801	1.21877	1.21877	4.58542	0.000527676	B9J08_000121	uncharacterized ORF	http://www.candidagenome.org/cgi-bin/locus.pl?locus=CR_08410W_A	REH1	https://www.yeastgenome.org/locus/S000004379
805	-0.824	-1.21608	1.21608	5.84822	0.00041199	B9J08_001077	uncharacterized ORF	http://www.candidagenome.org/cgi-bin/locus.pl?locus=C6_02690C_A	MRN1	https://www.yeastgenome.org/locus/S000006105
982	-0.73	-1.21491	1.21491	6.33498	0.00100051	B9J08_001163	KRI1	http://www.candidagenome.org/cgi-bin/locus.pl?locus=C3_02350W_A	KRI1	https://www.yeastgenome.org/locus/S000005252
701	-0.884	-1.21484	1.21484	10.4341	0.00022133	B9J08_002813	CEF3	http://www.candidagenome.org/cgi-bin/locus.pl?locus=C5_01580C_A	YEF3	https://www.yeastgenome.org/locus/S000004239
704	0.883	1.21411	1.21411	5.84389	0.000221664	B9J08_001659	uncharacterized ORF	http://www.candidagenome.org/cgi-bin/locus.pl?locus=CR_09460C_A
768	0.846	1.21377	1.21377	12.9425	0.000327846	B9J08_000274	ENO1	http://www.candidagenome.org/cgi-bin/locus.pl?locus=C1_08500C_A	ENO1	https://www.yeastgenome.org/locus/S000003486
658	-0.918	-1.21363	1.21363	7.29819	0.000151914	B9J08_001036	EPT1	http://www.candidagenome.org/cgi-bin/locus.pl?locus=C7_02690C_A	EPT1	http://www.candidagenome.org/cgi-bin/locus.pl?locus=C7_02690C_A
970	-0.734	-1.21299	1.21299	8.82083	0.000949595	B9J08_000075	IMH3	http://www.candidagenome.org/cgi-bin/locus.pl?locus=C2_06390C_A	IMD4	https://www.yeastgenome.org/locus/S000004520
754	-0.851	-1.21225	1.21225	7.32451	0.000309389	B9J08_003294	NIP1	http://www.candidagenome.org/cgi-bin/locus.pl?locus=C4_01490W_A	NIP1	https://www.yeastgenome.org/locus/S000004926
1179	-0.638	-1.2113	1.2113	5.01164	0.00221203	B9J08_002209	HCA4	http://www.candidagenome.org/cgi-bin/locus.pl?locus=C4_02830C_A	HCA4	https://www.yeastgenome.org/locus/S000003570
955	0.74	1.21073	1.21073	6.6353	0.000892813	B9J08_002382	VID24	http://www.candidagenome.org/cgi-bin/locus.pl?locus=C3_06560W_A	VID24	https://www.yeastgenome.org/locus/S000000309
1291	0.595	1.21047	1.21047	4.75853	0.00317186	B9J08_003355	ATG1	http://www.candidagenome.org/cgi-bin/locus.pl?locus=C4_04450C_A	ATG1	https://www.yeastgenome.org/locus/S000003148
730	-0.871	-1.21044	1.21044	7.26727	0.000251654	B9J08_002856	CHS8	http://www.candidagenome.org/cgi-bin/locus.pl?locus=C3_00710W_A	CHS1	https://www.yeastgenome.org/locus/S000005136
1202	0.629	1.20901	1.20901	3.66078	0.00236786	B9J08_000612	RRP43	http://www.candidagenome.org/cgi-bin/locus.pl?locus=C1_06540C_A	RRP43	https://www.yeastgenome.org/locus/S000000631
1424	0.554	1.20796	1.20796	3.59633	0.00444451	B9J08_001725	uncharacterized ORF	http://www.candidagenome.org/cgi-bin/locus.pl?locus=C1_12110C_A
1139	0.653	1.20767	1.20767	3.15082	0.00190909	B9J08_001076	uncharacterized ORF	http://www.candidagenome.org/cgi-bin/locus.pl?locus=C6_03000C_A
724	-0.874	-1.20691	1.20691	9.75158	0.000236553	B9J08_002918	MTS1	http://www.candidagenome.org/cgi-bin/locus.pl?locus=C1_09680W_A
1255	0.612	1.20634	1.20634	2.84436	0.00272131	B9J08_004125	uncharacterized ORF	http://www.candidagenome.org/cgi-bin/locus.pl?locus=C2_06260W_A	RSO55	https://www.yeastgenome.org/locus/S000004271
1581	0.512	1.20571	1.20571	2.24315	0.00616637	B9J08_002950	uncharacterized ORF	http://www.candidagenome.org/cgi-bin/locus.pl?locus=C2_04750W_A
1222	0.624	1.20354	1.20354	2.25997	0.00243744	B9J08_000393	uncharacterized ORF	http://www.candidagenome.org/cgi-bin/locus.pl?locus=C7_00490C_A	TAE1	https://www.yeastgenome.org/locus/S000000465
713	0.877	1.20347	1.20347	5.96844	0.000220737	B9J08_003210	PUF3	http://www.candidagenome.org/cgi-bin/locus.pl?locus=C4_05370W_A	PUF3	https://www.yeastgenome.org/locus/S000003936
709	0.879	1.20288	1.20288	6.94269	0.000216258	B9J08_003832	YOR1	http://www.candidagenome.org/cgi-bin/locus.pl?locus=CAGL0G00242g	YOR1	https://www.yeastgenome.org/locus/S000003513
735	-0.864	-1.2023	1.2023	5.23427	0.000253619	B9J08_003967	ECM25	http://www.candidagenome.org/cgi-bin/locus.pl?locus=C1_13310W_A	ECM25	https://www.yeastgenome.org/locus/S000003737
1069	-0.685	-1.20134	1.20134	5.13643	0.00141048	B9J08_003135	UTP30	http://www.candidagenome.org/cgi-bin/locus.pl?locus=C2_04700C_A	UTP30	https://www.yeastgenome.org/locus/S000001768
1580	0.512	1.20083	1.20083	1.47042	0.00609022	B9J08_003636	uncharacterized ORF	http://www.candidagenome.org/cgi-bin/locus.pl?locus=C2_05390C_A
921	-0.755	-1.2008	1.2008	7.35111	0.000747616	B9J08_004493	CLU1	http://www.candidagenome.org/cgi-bin/locus.pl?locus=C1_04970W_A	CLU1	https://www.yeastgenome.org/locus/S000004614
1016	-0.711	-1.19942	1.19942	6.43174	0.00111338	B9J08_004017	uncharacterized ORF	http://www.candidagenome.org/cgi-bin/locus.pl?locus=C2_08510W_A	FMP10	https://www.yeastgenome.org/locus/S000000984
1193	-0.635	-1.19907	1.19907	5.11583	0.00219518	B9J08_003014	SRP40	http://www.candidagenome.org/cgi-bin/locus.pl?locus=CR_02980C_A	SRP40	https://www.yeastgenome.org/locus/S000001800
1433	-0.551	-1.19842	1.19842	2.16501	0.00444219	B9J08_000853	GPT1	http://www.candidagenome.org/cgi-bin/locus.pl?locus=C1_05080W_A	UGA4	https://www.yeastgenome.org/locus/S000002369
1247	-0.615	-1.19834	1.19834	7.22337	0.00257747	B9J08_004035	RPA34	http://www.candidagenome.org/cgi-bin/locus.pl?locus=C1_10260C_A	RPA34	https://www.yeastgenome.org/locus/S000003684
896	-0.772	-1.19827	1.19827	4.76945	0.000631715	B9J08_001746	uncharacterized ORF	http://www.candidagenome.org/cgi-bin/locus.pl?locus=C3_07540C_A
1006	-0.716	-1.19816	1.19816	4.64238	0.0010536	B9J08_000811	uncharacterized ORF	http://www.candidagenome.org/cgi-bin/locus.pl?locus=CR_07220C_A	NDL1	https://www.yeastgenome.org/locus/S000004244
1473	0.54	1.19814	1.19814	10.7051	0.00485366	B9J08_001382	PBI2	http://www.candidagenome.org/cgi-bin/locus.pl?locus=C4_02340W_A	YHR138C	https://www.yeastgenome.org/locus/S000001180
698	-0.887	-1.19809	1.19809	8.66315	0.000187639	B9J08_002116	DED81	http://www.candidagenome.org/cgi-bin/locus.pl?locus=C7_03670W_A	DED81	https://www.yeastgenome.org/locus/S000001061
687	-0.895	-1.19749	1.19749	8.94101	0.000170661	B9J08_004916	SPE3	http://www.candidagenome.org/cgi-bin/locus.pl?locus=C2_06960W_A	SPE3	https://www.yeastgenome.org/locus/S000006273
900	-0.768	-1.19674	1.19674	6.58878	0.000645959	B9J08_003471	RAX2	http://www.candidagenome.org/cgi-bin/locus.pl?locus=C1_12510W_A	RAX2	https://www.yeastgenome.org/locus/S000004074
925	-0.753	-1.19393	1.19393	4.23279	0.000742522	B9J08_001560	uncharacterized ORF	http://www.candidagenome.org/cgi-bin/locus.pl?locus=C7_02930C_A	TSR4	https://www.yeastgenome.org/locus/S000005382
857	0.791	1.19317	1.19317	5.8907	0.000511179	B9J08_005199	MET4	http://www.candidagenome.org/cgi-bin/locus.pl?locus=C4_04000W_A	MET4	https://www.yeastgenome.org/locus/S000005047
673	0.904	1.19316	1.19316	6.95198	0.000151914	B9J08_000653	uncharacterized ORF	http://www.candidagenome.org/cgi-bin/locus.pl?locus=C1_01710W_A
1239	0.617	1.19092	1.19092	3.47437	0.00248034	B9J08_000977	MNN26	http://www.candidagenome.org/cgi-bin/locus.pl?locus=orf19.6692	MNN5	https://www.yeastgenome.org/locus/S000003722
929	-0.751	-1.19035	1.19035	4.48273	0.000743013	B9J08_001996	TCD4	http://www.candidagenome.org/cgi-bin/locus.pl?locus=C3_03570C_A	JLP1	https://www.yeastgenome.org/locus/S000003980
1739	-0.457	-1.18933	1.18933	8.19389	0.00877767	B9J08_004084	no orthologues
781	-0.839	-1.18812	1.18812	10.044	0.00030624	B9J08_005152	RPL29	http://www.candidagenome.org/cgi-bin/locus.pl?locus=C1_11040W_A	RPL29	https://www.yeastgenome.org/locus/S000006437
824	0.815	1.18786	1.18786	5.0943	0.000380678	B9J08_005232	BUL1	http://www.candidagenome.org/cgi-bin/locus.pl?locus=C4_01560C_A	BUL1	https://www.yeastgenome.org/locus/S000004888
736	0.864	1.18779	1.18779	8.56467	0.000229462	B9J08_003797	uncharacterized ORF	http://www.candidagenome.org/cgi-bin/locus.pl?locus=C7_03500W_A	PPN2	https://www.yeastgenome.org/locus/S000005161
914	-0.759	-1.18716	1.18716	5.18559	0.000672595	B9J08_002944	HIS3	http://www.candidagenome.org/cgi-bin/locus.pl?locus=C2_04810W_A	HIS3	https://www.yeastgenome.org/locus/S000005728
786	-0.837	-1.18624	1.18624	11.0629	0.000309389	B9J08_002718	RPL24A	http://www.candidagenome.org/cgi-bin/locus.pl?locus=C4_04890C_A	RPL24A	https://www.yeastgenome.org/locus/S000002999
1574	0.513	1.18609	1.18609	2.10498	0.00586092	B9J08_000347	HGT18	http://www.candidagenome.org/cgi-bin/locus.pl?locus=CR_03040C_A	VVS1	https://www.yeastgenome.org/locus/S000000445
1400	0.563	1.18609	1.18609	2.45671	0.00388481	B9J08_002896	FUN31	http://www.candidagenome.org/cgi-bin/locus.pl?locus=C3_06620W_A	PSK1	https://www.yeastgenome.org/locus/S000000015
752	0.851	1.18509	1.18509	5.41079	0.000257272	B9J08_003226	uncharacterized ORF	http://www.candidagenome.org/cgi-bin/locus.pl?locus=C1_03750W_A	DAP1	https://www.yeastgenome.org/locus/S000006091
901	0.767	1.18417	1.18417	4.14836	0.00062309	B9J08_001302	BRE1	http://www.candidagenome.org/cgi-bin/locus.pl?locus=C5_00210C_A	BRE1	https://www.yeastgenome.org/locus/S000002232
1507	0.53	1.18374	1.18374	1.53876	0.00506011	B9J08_004090	uncharacterized ORF	http://www.candidagenome.org/cgi-bin/locus.pl?locus=CR_02630C_A	COG2	https://www.yeastgenome.org/locus/S000003352
793	-0.832	-1.1831	1.1831	6.84073	0.000316565	B9J08_003544	CTP1	http://www.candidagenome.org/cgi-bin/locus.pl?locus=C3_04270C_A	CTP1	https://www.yeastgenome.org/locus/S000000495
1125	-0.661	-1.18308	1.18308	4.67029	0.00162154	B9J08_004715	uncharacterized ORF	http://www.candidagenome.org/cgi-bin/locus.pl?locus=C4_03730C_A	TRM5	https://www.yeastgenome.org/locus/S000001112
930	-0.75	-1.18205	1.18205	5.61584	0.000713073	B9J08_002956	PNG2	http://www.candidagenome.org/cgi-bin/locus.pl?locus=C2_05660W_A
816	-0.818	-1.18117	1.18117	5.1225	0.000352058	B9J08_001938	uncharacterized ORF	http://www.candidagenome.org/cgi-bin/locus.pl?locus=C1_10690W_A	IMO32	https://www.yeastgenome.org/locus/S000003263
943	-0.746	-1.18091	1.18091	5.99552	0.000742522	B9J08_001741	PXP2	http://www.candidagenome.org/cgi-bin/locus.pl?locus=C3_01930W_A	POX1	https://www.yeastgenome.org/locus/S000003173
1067	0.688	1.17991	1.17991	3.60512	0.00126841	B9J08_004806	TFC4	http://www.candidagenome.org/cgi-bin/locus.pl?locus=C3_02830W_A	TFC4	https://www.yeastgenome.org/locus/S000003279
975	0.732	1.17987	1.17987	5.96203	0.000841031	B9J08_001332	PHO4	http://www.candidagenome.org/cgi-bin/locus.pl?locus=C4_05680W_A	PHO4	https://www.yeastgenome.org/locus/S000001930
1101	0.67	1.17892	1.17892	3.17881	0.00147979	B9J08_002084	uncharacterized ORF	http://www.candidagenome.org/cgi-bin/locus.pl?locus=CR_07570W_A
745	-0.86	-1.17718	1.17718	6.64875	0.000221664	B9J08_003115	CKS1	http://www.candidagenome.org/cgi-bin/locus.pl?locus=C5_04070C_A	CKS1	https://www.yeastgenome.org/locus/S000000339
747	-0.86	-1.17496	1.17496	6.28815	0.000220737	B9J08_000340	SWE1	http://www.candidagenome.org/cgi-bin/locus.pl?locus=C1_10010C_A	SWE1	https://www.yeastgenome.org/locus/S000003723
801	0.829	1.17462	1.17462	8.81186	0.000310671	B9J08_004398	GDE1	http://www.candidagenome.org/cgi-bin/locus.pl?locus=C5_04510W_A	GDE1	https://www.yeastgenome.org/locus/S000006031
1056	0.69	1.17258	1.17258	7.45718	0.00120321	B9J08_002985	uncharacterized ORF	http://www.candidagenome.org/cgi-bin/locus.pl?locus=CR_03510W_A
1348	0.579	1.17168	1.17168	6.55991	0.00324904	B9J08_001224	ECM17	http://www.candidagenome.org/cgi-bin/locus.pl?locus=C2_06170C_A	MET5	https://www.yeastgenome.org/locus/S000003898
734	-0.866	-1.17115	1.17115	10.7279	0.000197543	B9J08_002601	RPL10	http://www.candidagenome.org/cgi-bin/locus.pl?locus=C1_02460W_A	RPL10	https://www.yeastgenome.org/locus/S000004065
1579	-0.512	-1.17012	1.17012	1.91025	0.00567674	B9J08_004159	uncharacterized ORF	http://www.candidagenome.org/cgi-bin/locus.pl?locus=C7_01700W_A	RCN2	https://www.yeastgenome.org/locus/S000005746
1528	-0.525	-1.16973	1.16973	5.24741	0.00509398	B9J08_000537	uncharacterized ORF	http://www.candidagenome.org/cgi-bin/locus.pl?locus=CR_10410C_A	PNO1	https://www.yeastgenome.org/locus/S000005671
1100	-0.67	-1.16936	1.16936	5.76035	0.00141924	B9J08_005488	uncharacterized ORF	http://www.candidagenome.org/cgi-bin/locus.pl?locus=CR_04240C_A	KRE33	https://www.yeastgenome.org/locus/S000005076
803	-0.828	-1.16837	1.16837	5.43269	0.00030624	B9J08_002848	MIH1	http://www.candidagenome.org/cgi-bin/locus.pl?locus=C3_00800W_A	MIH1	https://www.yeastgenome.org/locus/S000004639
1043	0.698	1.16765	1.16765	3.28232	0.00108564	B9J08_003995	NPR2	http://www.candidagenome.org/cgi-bin/locus.pl?locus=C3_03290C_A	NPR2	https://www.yeastgenome.org/locus/S000000788
855	-0.791	-1.1667	1.1667	5.55247	0.000428173	B9J08_001104	uncharacterized ORF	http://www.candidagenome.org/cgi-bin/locus.pl?locus=CR_02120C_A	STP1	https://www.yeastgenome.org/locus/S000002871
1384	-0.572	-1.16646	1.16646	5.27118	0.00343193	B9J08_003042	uncharacterized ORF	http://www.candidagenome.org/cgi-bin/locus.pl?locus=C1_13820C_A
771	-0.845	-1.16642	1.16642	12.1015	0.000248226	B9J08_000203	RPS9B	http://www.candidagenome.org/cgi-bin/locus.pl?locus=C2_03820C_A	RPS9B	https://www.yeastgenome.org/locus/S000000393
1010	0.714	1.16631	1.16631	7.23015	0.000926371	B9J08_004964	uncharacterized ORF	http://www.candidagenome.org/cgi-bin/locus.pl?locus=C2_03020C_A	TPH3	https://www.yeastgenome.org/locus/S000003553
1200	-0.63	-1.16625	1.16625	5.49369	0.00201654	B9J08_005529	YTM1	http://www.candidagenome.org/cgi-bin/locus.pl?locus=C1_09510W_A	YTM1	https://www.yeastgenome.org/locus/S000005798
1030	-0.704	-1.16566	1.16566	5.04599	0.00101903	B9J08_003915	DIS3	http://www.candidagenome.org/cgi-bin/locus.pl?locus=C1_12350W_A	DIS3	https://www.yeastgenome.org/locus/S000005381
1215	0.627	1.165	1.165	2.70604	0.00206876	B9J08_004020	uncharacterized ORF	http://www.candidagenome.org/cgi-bin/locus.pl?locus=C2_07770C_A
894	-0.773	-1.16491	1.16491	6.30482	0.000523487	B9J08_002685	DAL7	http://www.candidagenome.org/cgi-bin/locus.pl?locus=C1_13850C_A	DAL5	https://www.yeastgenome.org/locus/S000003913
811	-0.821	-1.16383	1.16383	6.9367	0.000314809	B9J08_002094	PUB1	http://www.candidagenome.org/cgi-bin/locus.pl?locus=C3_05880C_A	PUB1	https://www.yeastgenome.org/locus/S000004961
815	-0.818	-1.16316	1.16316	7.67969	0.000322589	B9J08_004880	EMP46	http://www.candidagenome.org/cgi-bin/locus.pl?locus=CR_07180W_A	EMP46	https://www.yeastgenome.org/locus/S000004070
1170	-0.642	-1.16204	1.16204	4.33133	0.00177452	B9J08_004219	NSA1	http://www.candidagenome.org/cgi-bin/locus.pl?locus=C2_07960C_A	NSA1	https://www.yeastgenome.org/locus/S000003079
731	-0.871	-1.16166	1.16166	8.39669	0.000171922	B9J08_002401	SSO2	http://www.candidagenome.org/cgi-bin/locus.pl?locus=C2_09740W_A	SSO2	https://www.yeastgenome.org/locus/S000004795
1092	-0.673	-1.1612	1.1612	7.65187	0.00133968	B9J08_005528	GUA1	http://www.candidagenome.org/cgi-bin/locus.pl?locus=C1_09490C_A	GUA1	https://www.yeastgenome.org/locus/S000004830
789	0.836	1.16095	1.16095	6.56287	0.000259037	B9J08_000598	YUH1	http://www.candidagenome.org/cgi-bin/locus.pl?locus=C1_06390W_A	YUH1	https://www.yeastgenome.org/locus/S000003860
1216	0.627	1.1609	1.1609	9.10092	0.00203451	B9J08_000449	GAP6	http://www.candidagenome.org/cgi-bin/locus.pl?locus=C5_03500W_A	GAP1	https://www.yeastgenome.org/locus/S000001747
989	0.726	1.15942	1.15942	11.4315	0.000816934	B9J08_003657	ZRT2	http://www.candidagenome.org/cgi-bin/locus.pl?locus=C2_02590W_A	ZRT2	https://www.yeastgenome.org/locus/S000004120
931	0.75	1.15708	1.15708	5.874	0.000629417	B9J08_003277	uncharacterized ORF	http://www.candidagenome.org/cgi-bin/locus.pl?locus=C7_00920C_A
1178	0.638	1.15498	1.15498	4.1264	0.00177715	B9J08_000683	uncharacterized ORF	http://www.candidagenome.org/cgi-bin/locus.pl?locus=C2_09250W_A	OCA2	https://www.yeastgenome.org/locus/S000005001
738	-0.864	-1.15439	1.15439	7.16703	0.000175818	B9J08_002180	SRD1	http://www.candidagenome.org/cgi-bin/locus.pl?locus=C2_01980C_A	TOS7	https://www.yeastgenome.org/locus/S000005379
968	0.736	1.15375	1.15375	7.17892	0.00071371	B9J08_002765	uncharacterized ORF	http://www.candidagenome.org/cgi-bin/locus.pl?locus=CR_10280W_A	COA6	https://www.yeastgenome.org/locus/S000004857
1774	0.446	1.15204	1.15204	5.81095	0.00879779	B9J08_004052	uncharacterized ORF	http://www.candidagenome.org/cgi-bin/locus.pl?locus=C1_09780C_A	FRE8	https://www.yeastgenome.org/locus/S000004037
1288	0.596	1.15194	1.15194	6.6526	0.00257608	B9J08_002438	uncharacterized ORF	http://www.candidagenome.org/cgi-bin/locus.pl?locus=CR_09580C_A	PBA1	https://www.yeastgenome.org/locus/S000004189
999	0.721	1.15166	1.15166	4.37006	0.000824108	B9J08_005398	TFB4	http://www.candidagenome.org/cgi-bin/locus.pl?locus=C6_00640C_A	TFB4	https://www.yeastgenome.org/locus/S000006260
818	0.817	1.15137	1.15137	6.81619	0.00030624	B9J08_001993	COX11	http://www.candidagenome.org/cgi-bin/locus.pl?locus=C4_04310W_A	COX11	https://www.yeastgenome.org/locus/S000006053
1517	-0.527	-1.15031	1.15031	5.0604	0.00474175	B9J08_004920	YAR1	http://www.candidagenome.org/cgi-bin/locus.pl?locus=C7_04140C_A	YAR1	https://www.yeastgenome.org/locus/S000006160
1054	0.69	1.14759	1.14759	4.16179	0.00106507	B9J08_002704	uncharacterized ORF	http://www.candidagenome.org/cgi-bin/locus.pl?locus=C7_04290W_A	SYF2	https://www.yeastgenome.org/locus/S000003361
960	-0.74	-1.14702	1.14702	4.4523	0.000662241	B9J08_001923	uncharacterized ORF	http://www.candidagenome.org/cgi-bin/locus.pl?locus=C6_02250W_A	MRM2	https://www.yeastgenome.org/locus/S000003104
826	0.815	1.14635	1.14635	7.93389	0.00030624	B9J08_002166	uncharacterized ORF	http://www.candidagenome.org/cgi-bin/locus.pl?locus=C6_00250W_A	YNL115C	https://www.yeastgenome.org/locus/S000005059
987	-0.726	-1.14627	1.14627	6.5574	0.000759209	B9J08_003725	uncharacterized ORF	http://www.candidagenome.org/cgi-bin/locus.pl?locus=C2_04370W_A
1138	0.656	1.14599	1.14599	3.85912	0.0014782	B9J08_000750	BDP1	http://www.candidagenome.org/cgi-bin/locus.pl?locus=CR_01420W_A	BDP1	https://www.yeastgenome.org/locus/S000004984
773	0.843	1.1446	1.1446	7.21425	0.000216209	B9J08_002986	GLC3	http://www.candidagenome.org/cgi-bin/locus.pl?locus=C6_03340C_A	GLC3	https://www.yeastgenome.org/locus/S000000737
1245	-0.615	-1.1443	1.1443	5.96105	0.00213254	B9J08_003795	MTR4	http://www.candidagenome.org/cgi-bin/locus.pl?locus=C7_03400C_A	MTR4	https://www.yeastgenome.org/locus/S000003586
878	0.778	1.14229	1.14229	6.08202	0.00042705	B9J08_000016	SYG1	http://www.candidagenome.org/cgi-bin/locus.pl?locus=C1_04760C_A	SYG1	https://www.yeastgenome.org/locus/S000001309
1161	0.645	1.14193	1.14193	3.3816	0.001585	B9J08_001201	ATG10	http://www.candidagenome.org/cgi-bin/locus.pl?locus=C3_02930W_A
848	-0.795	-1.14114	1.14114	8.00844	0.000349566	B9J08_003716	GDT1	http://www.candidagenome.org/cgi-bin/locus.pl?locus=C2_04540C_A	GDT1	https://www.yeastgenome.org/locus/S000000391
1140	-0.653	-1.1409	1.1409	3.8776	0.00147979	B9J08_003748	CHR1	http://www.candidagenome.org/cgi-bin/locus.pl?locus=C1_12600C_A	ROK1	https://www.yeastgenome.org/locus/S000003139
1182	-0.637	-1.13958	1.13958	4.98801	0.00169205	B9J08_005069	RRP8	http://www.candidagenome.org/cgi-bin/locus.pl?locus=C2_08480W_A	RRP8	https://www.yeastgenome.org/locus/S000002490
885	-0.775	-1.13907	1.13907	5.69677	0.000431617	B9J08_002574	no orthologues
846	-0.795	-1.13767	1.13767	7.44984	0.00034177	B9J08_003996	HTA3	http://www.candidagenome.org/cgi-bin/locus.pl?locus=C3_03280C_A	HTZ1	https://www.yeastgenome.org/locus/S000005372
1190	0.635	1.13708	1.13708	4.02411	0.00171499	B9J08_003212	TSC2	http://www.candidagenome.org/cgi-bin/locus.pl?locus=C4_05420C_A
923	-0.754	-1.13464	1.13464	5.278	0.000527676	B9J08_002808	BUD23	http://www.candidagenome.org/cgi-bin/locus.pl?locus=C5_01060C_A	BUD23	http://www.candidagenome.org/cgi-bin/locus.pl?locus=C5_01060C_A
913	0.759	1.13374	1.13374	5.90139	0.000500438	B9J08_000342	YMC2	http://www.candidagenome.org/cgi-bin/locus.pl?locus=C1_08750W_A	YMC1	https://www.yeastgenome.org/locus/S000006262
806	-0.824	-1.13372	1.13372	7.99208	0.000249878	B9J08_002632	GFA1	http://www.candidagenome.org/cgi-bin/locus.pl?locus=C3_02280C_A	GFA1	https://www.yeastgenome.org/locus/S000001587
1027	-0.707	-1.1334	1.1334	4.30156	0.000847507	B9J08_003006	uncharacterized ORF	http://www.candidagenome.org/cgi-bin/locus.pl?locus=C6_04260C_A	JLP2	https://www.yeastgenome.org/locus/S000004739
1248	0.615	1.13302	1.13302	2.71678	0.00204208	B9J08_003254	uncharacterized ORF	http://www.candidagenome.org/cgi-bin/locus.pl?locus=C1_02950W_A
1352	-0.578	-1.13274	1.13274	5.81958	0.00285386	B9J08_001969	uncharacterized ORF	http://www.candidagenome.org/cgi-bin/locus.pl?locus=CR_04860C_A
1110	0.667	1.13203	1.13203	5.8633	0.00124662	B9J08_003569	uncharacterized ORF	http://www.candidagenome.org/cgi-bin/locus.pl?locus=C3_06490W_A	YJL218W	https://www.yeastgenome.org/locus/S000003754
866	0.786	1.13172	1.13172	4.95099	0.000360949	B9J08_004730	MSK1	http://www.candidagenome.org/cgi-bin/locus.pl?locus=C7_01870W_A	MSK1	https://www.yeastgenome.org/locus/S000005017
864	0.787	1.13127	1.13127	6.64982	0.000354164	B9J08_005386	uncharacterized ORF	http://www.candidagenome.org/cgi-bin/locus.pl?locus=C6_01620W_A
979	0.73	1.13113	1.13113	4.66985	0.000670564	B9J08_000505	no orthologues
1689	-0.477	-1.13105	1.13105	7.09679	0.00671104	B9J08_004413	RPL24	http://www.candidagenome.org/cgi-bin/locus.pl?locus=C4_00510C_A	RPL24	https://www.yeastgenome.org/locus/S000003999
1569	-0.516	-1.1298	1.1298	5.96628	0.00496531	B9J08_000934	NOG2	http://www.candidagenome.org/cgi-bin/locus.pl?locus=C6_03640W_A	NOG2	https://www.yeastgenome.org/locus/S000005336
782	-0.839	-1.12951	1.12951	6.56361	0.000197929	B9J08_002778	THS1	http://www.candidagenome.org/cgi-bin/locus.pl?locus=C5_00110C_A	THS1	https://www.yeastgenome.org/locus/S000001340
1012	-0.714	-1.12873	1.12873	5.60554	0.000784725	B9J08_004700	NUP2	http://www.candidagenome.org/cgi-bin/locus.pl?locus=C5_03550W_A	NUP2	https://www.yeastgenome.org/locus/S000004327
843	-0.796	-1.12719	1.12719	6.42776	0.000320767	B9J08_005522	RSN1	http://www.candidagenome.org/cgi-bin/locus.pl?locus=C1_09430W_A	RSN1	https://www.yeastgenome.org/locus/S000004879
1080	0.679	1.12712	1.12712	6.76705	0.00107418	B9J08_005026	uncharacterized ORF	http://www.candidagenome.org/cgi-bin/locus.pl?locus=C3_00210C_A
1018	-0.711	-1.1266	1.1266	7.2209	0.000793864	B9J08_004504	ELF1	http://www.candidagenome.org/cgi-bin/locus.pl?locus=CR_09370W_A	NEW1	https://www.yeastgenome.org/locus/S000006147
1073	0.684	1.1266	1.1266	3.42911	0.0010302	B9J08_001312	uncharacterized ORF	http://www.candidagenome.org/cgi-bin/locus.pl?locus=C5_00380W_A
992	-0.724	-1.12636	1.12636	6.82957	0.000696164	B9J08_005247	HIS1	http://www.candidagenome.org/cgi-bin/locus.pl?locus=C5_05320C_A	HIS1	https://www.yeastgenome.org/locus/S000000857
1172	-0.641	-1.12554	1.12554	5.59456	0.00154105	B9J08_000883	uncharacterized ORF	http://www.candidagenome.org/cgi-bin/locus.pl?locus=C2_05750W_A	NOP53	https://www.yeastgenome.org/locus/S000006067
1406	-0.563	-1.1255	1.1255	6.67929	0.00324119	B9J08_003921	SIT1	http://www.candidagenome.org/cgi-bin/locus.pl?locus=orf19.2179	ARN1	https://www.yeastgenome.org/locus/S000001032
1454	0.546	1.12517	1.12517	3.65427	0.00375335	B9J08_001480	no orthologues
861	-0.789	-1.12515	1.12515	7.96849	0.00034177	B9J08_002852	ERG4	http://www.candidagenome.org/cgi-bin/locus.pl?locus=C3_00760W_A	ERG4	https://www.yeastgenome.org/locus/S000002980
1083	-0.679	-1.12477	1.12477	7.49077	0.00106415	B9J08_001471	KRR1	http://www.candidagenome.org/cgi-bin/locus.pl?locus=C1_11420W_A	KRR1	https://www.yeastgenome.org/locus/S000000564
1031	0.704	1.12429	1.12429	5.35157	0.000835818	B9J08_002249	SGE11	http://www.candidagenome.org/cgi-bin/locus.pl?locus=orf19.4779	VBA5	https://www.yeastgenome.org/locus/S000001813
916	-0.758	-1.1222	1.1222	4.69688	0.000470826	B9J08_004955	TEM1	http://www.candidagenome.org/cgi-bin/locus.pl?locus=C1_03080C_A	TEM1	https://www.yeastgenome.org/locus/S000004529
840	0.799	1.12138	1.12138	9.15951	0.00030624	B9J08_000157	uncharacterized ORF	http://www.candidagenome.org/cgi-bin/locus.pl?locus=C2_01750C_A
796	0.832	1.12137	1.12137	7.53406	0.000204009	B9J08_000717	uncharacterized ORF	http://www.candidagenome.org/cgi-bin/locus.pl?locus=C7_01070C_A	MSC3	https://www.yeastgenome.org/locus/S000004209
1368	-0.574	-1.12105	1.12105	6.32325	0.00285134	B9J08_003906	MPP10	http://www.candidagenome.org/cgi-bin/locus.pl?locus=C2_00070C_A	MPP10	https://www.yeastgenome.org/locus/S000003762
879	-0.778	-1.1209	1.1209	8.42496	0.000367408	B9J08_003053	NPL3	http://www.candidagenome.org/cgi-bin/locus.pl?locus=C1_14280C_A	NPL3	https://www.yeastgenome.org/locus/S000002840
856	-0.791	-1.11975	1.11975	6.95889	0.000322589	B9J08_003092	MNN21	http://www.candidagenome.org/cgi-bin/locus.pl?locus=CR_05300C_A	MNN2	https://www.yeastgenome.org/locus/S000000219
981	-0.73	-1.11971	1.11971	4.36775	0.000631715	B9J08_000042	CHA1	http://www.candidagenome.org/cgi-bin/locus.pl?locus=C3_06280W_A	CHA1	https://www.yeastgenome.org/locus/S000000569
1160	0.645	1.11934	1.11934	3.54178	0.00144773	B9J08_005164	uncharacterized ORF	http://www.candidagenome.org/cgi-bin/locus.pl?locus=C3_07820W_A
858	-0.79	-1.11821	1.11821	5.89955	0.000322737	B9J08_004580	uncharacterized ORF	http://www.candidagenome.org/cgi-bin/locus.pl?locus=C2_06920C_A	YPL199C	https://www.yeastgenome.org/locus/S000006120
849	0.795	1.11806	1.11806	5.21543	0.000309389	B9J08_003174	uncharacterized ORF	http://www.candidagenome.org/cgi-bin/locus.pl?locus=CR_07780W_A
985	-0.727	-1.11745	1.11745	4.25396	0.00064131	B9J08_000133	SMC2	http://www.candidagenome.org/cgi-bin/locus.pl?locus=C2_08560W_A	SMC2	https://www.yeastgenome.org/locus/S000001927
1060	-0.689	-1.11614	1.11614	8.70918	0.000925851	B9J08_005510	SNU13	http://www.candidagenome.org/cgi-bin/locus.pl?locus=C3_04380C_A	SNU13	https://www.yeastgenome.org/locus/S000000752
867	-0.785	-1.11595	1.11595	5.55866	0.000336122	B9J08_001460	MPRL36	http://www.candidagenome.org/cgi-bin/locus.pl?locus=C5_01700W_A	MPRL36	https://www.yeastgenome.org/locus/S000000326
837	-0.803	-1.11454	1.11454	8.46007	0.000273959	B9J08_000492	MYO2	http://www.candidagenome.org/cgi-bin/locus.pl?locus=C1_13780W_A	MYO2	https://www.yeastgenome.org/locus/S000005853
836	0.805	1.11452	1.11452	5.8978	0.000265255	B9J08_001264	uncharacterized ORF	http://www.candidagenome.org/cgi-bin/locus.pl?locus=CR_10760C_A	COX16	https://www.yeastgenome.org/locus/S000003540
1074	-0.682	-1.11438	1.11438	4.86245	0.000979674	B9J08_002081	IMP4	http://www.candidagenome.org/cgi-bin/locus.pl?locus=CR_07950W_A	IMP4	https://www.yeastgenome.org/locus/S000005019
1479	0.538	1.11332	1.11332	2.39136	0.00386601	B9J08_000797	uncharacterized ORF	http://www.candidagenome.org/cgi-bin/locus.pl?locus=C6_01520W_A	YCR023C	https://www.yeastgenome.org/locus/S000000617
1049	-0.695	-1.11326	1.11326	5.26755	0.00085729	B9J08_000257	UTP6	http://www.candidagenome.org/cgi-bin/locus.pl?locus=C1_10880W_A	UTP6	https://www.yeastgenome.org/locus/S000002857
877	-0.778	-1.11318	1.11318	9.44655	0.000348917	B9J08_005359	SUN41	http://www.candidagenome.org/cgi-bin/locus.pl?locus=C6_00820W_A	SUN4	https://www.yeastgenome.org/locus/S000005010
880	0.777	1.11311	1.11311	5.12683	0.000351563	B9J08_003123	KTR2	http://www.candidagenome.org/cgi-bin/locus.pl?locus=C2_04560W_A	KTR2	https://www.yeastgenome.org/locus/S000001769
1386	-0.571	-1.11272	1.11272	5.14387	0.002879	B9J08_005364	GCD10	http://www.candidagenome.org/cgi-bin/locus.pl?locus=CR_04160C_A	GCD10	https://www.yeastgenome.org/locus/S000005006
1084	0.679	1.10729	1.10729	7.90046	0.000974814	B9J08_000775	TPS2	http://www.candidagenome.org/cgi-bin/locus.pl?locus=C1_03380W_A	TPS2	https://www.yeastgenome.org/locus/S000002481
830	0.808	1.10689	1.10689	6.34227	0.000244312	B9J08_001335	uncharacterized ORF	http://www.candidagenome.org/cgi-bin/locus.pl?locus=C1_05210C_A	MRX15	https://www.yeastgenome.org/locus/S000005323
911	-0.763	-1.10635	1.10635	4.90164	0.000397563	B9J08_004466	ECM38	http://www.candidagenome.org/cgi-bin/locus.pl?locus=C4_03540C_A	ECM38	https://www.yeastgenome.org/locus/S000004290
983	-0.729	-1.10471	1.10471	6.81204	0.000592992	B9J08_003154	LHP1	http://www.candidagenome.org/cgi-bin/locus.pl?locus=C1_07500C_A	LHP1	https://www.yeastgenome.org/locus/S000002209
1296	0.593	1.10417	1.10417	3.92272	0.00223276	B9J08_004862	NBN1	http://www.candidagenome.org/cgi-bin/locus.pl?locus=C2_03430W_A	YNG2	https://www.yeastgenome.org/locus/S000001132
1062	-0.689	-1.09986	1.09986	5.99315	0.000854204	B9J08_004852	TRM22	http://www.candidagenome.org/cgi-bin/locus.pl?locus=CR_03660C_A	TRM2	https://www.yeastgenome.org/locus/S000001764
1322	0.587	1.09979	1.09979	3.09668	0.00234379	B9J08_003117	CWC25	http://www.candidagenome.org/cgi-bin/locus.pl?locus=C5_04080C_A	CWC25	https://www.yeastgenome.org/locus/S000005189
1360	0.576	1.09875	1.09875	4.07151	0.00257493	B9J08_001439	uncharacterized ORF	http://www.candidagenome.org/cgi-bin/locus.pl?locus=C6_03380W_A	HEK2	https://www.yeastgenome.org/locus/S000000128
1048	0.695	1.09851	1.09851	7.40845	0.000802279	B9J08_002842	uncharacterized ORF	http://www.candidagenome.org/cgi-bin/locus.pl?locus=C3_00850C_A	EIS1	https://www.yeastgenome.org/locus/S000004633
977	-0.731	-1.09849	1.09849	4.63001	0.000555086	B9J08_002829	DBF2	http://www.candidagenome.org/cgi-bin/locus.pl?locus=C2_06670C_A	DBF2	https://www.yeastgenome.org/locus/S000003324
926	-0.752	-1.09825	1.09825	7.55306	0.000428226	B9J08_005103	ODC1	http://www.candidagenome.org/cgi-bin/locus.pl?locus=CR_05480W_A	ODC1	https://www.yeastgenome.org/locus/S000006055
906	-0.765	-1.09806	1.09806	6.16944	0.000366467	B9J08_001869	uncharacterized ORF	http://www.candidagenome.org/cgi-bin/locus.pl?locus=C6_00660C_A	AIM7	https://www.yeastgenome.org/locus/S000002470
903	-0.767	-1.09571	1.09571	5.77516	0.000351563	B9J08_002724	RFC3	http://www.candidagenome.org/cgi-bin/locus.pl?locus=C5_04000W_A	RFC3	https://www.yeastgenome.org/locus/S000005234
869	0.783	1.09357	1.09357	5.49727	0.000301652	B9J08_004329	RIM13	http://www.candidagenome.org/cgi-bin/locus.pl?locus=C5_05030C_A	RIM13	https://www.yeastgenome.org/locus/S000004763
967	-0.736	-1.09295	1.09295	7.46067	0.00050625	B9J08_000175	PMC1	http://www.candidagenome.org/cgi-bin/locus.pl?locus=C3_01250W_A	PMC1	https://www.yeastgenome.org/locus/S000002974
1278	-0.6	-1.09259	1.09259	7.29594	0.00198993	B9J08_002615	BMS1	http://www.candidagenome.org/cgi-bin/locus.pl?locus=C3_01000W_A	BMS1	https://www.yeastgenome.org/locus/S000006138
939	-0.749	-1.09169	1.09169	9.94243	0.000428173	B9J08_002072	HHT21	http://www.candidagenome.org/cgi-bin/locus.pl?locus=orf19.1061	HHT2	https://www.yeastgenome.org/locus/S000004976
937	0.749	1.09155	1.09155	5.40438	0.000426453	B9J08_001159	uncharacterized ORF	http://www.candidagenome.org/cgi-bin/locus.pl?locus=C7_00590W_A
1587	0.509	1.08884	1.08884	4.09289	0.00465412	B9J08_000562	no orthologues
1133	0.657	1.0884	1.0884	3.70598	0.00111159	B9J08_003144	uncharacterized ORF	http://www.candidagenome.org/cgi-bin/locus.pl?locus=C7_04240C_A	ROY1	https://www.yeastgenome.org/locus/S000004871
1567	-0.516	-1.08837	1.08837	6.14015	0.00439977	B9J08_001589	uncharacterized ORF	http://www.candidagenome.org/cgi-bin/locus.pl?locus=C1_01910W_A	MYG1	https://www.yeastgenome.org/locus/S000000958
1432	-0.552	-1.08741	1.08741	6.80079	0.00312589	B9J08_004393	URA7	http://www.candidagenome.org/cgi-bin/locus.pl?locus=C5_04570C_A	URA7	https://www.yeastgenome.org/locus/S000000135
1194	0.635	1.08723	1.08723	4.30731	0.00139643	B9J08_003413	OPT7	http://www.candidagenome.org/cgi-bin/locus.pl?locus=C4_00440C_A	OPT2	https://www.yeastgenome.org/locus/S000006398
1474	-0.54	-1.08694	1.08694	4.42678	0.00347473	B9J08_003007	no orthologues
1676	-0.481	-1.08537	1.08537	2.02282	0.00581593	B9J08_004656	uncharacterized ORF	http://www.candidagenome.org/cgi-bin/locus.pl?locus=CR_08920W_A
1013	0.714	1.08483	1.08483	4.82218	0.00062309	B9J08_004917	RAD14	http://www.candidagenome.org/cgi-bin/locus.pl?locus=C7_02020W_A	RAD14	https://www.yeastgenome.org/locus/S000004814
888	-0.774	-1.08475	1.08475	5.49711	0.000309389	B9J08_001001	CRL1	http://www.candidagenome.org/cgi-bin/locus.pl?locus=C1_01420C_A	RHO4	https://www.yeastgenome.org/locus/S000001763
1402	0.563	1.0841	1.0841	2.8225	0.00277009	B9J08_002853	LYS144	http://www.candidagenome.org/cgi-bin/locus.pl?locus=C3_00750W_A	LYS14	https://www.yeastgenome.org/locus/S000002441
1142	0.652	1.08313	1.08313	4.35144	0.00113657	B9J08_005169	DJP2	http://www.candidagenome.org/cgi-bin/locus.pl?locus=C4_05810W_A	CAJ1	https://www.yeastgenome.org/locus/S000000850
854	0.793	1.08245	1.08245	6.98297	0.000244179	B9J08_000789	uncharacterized ORF	http://www.candidagenome.org/cgi-bin/locus.pl?locus=C5_00800C_A	BNA2	https://www.yeastgenome.org/locus/S000003839
1020	-0.71	-1.08181	1.08181	5.04842	0.000629749	B9J08_002845	CDC9	http://www.candidagenome.org/cgi-bin/locus.pl?locus=C3_00830C_A	CDC9	https://www.yeastgenome.org/locus/S000002323
904	0.767	1.08167	1.08167	8.3942	0.000325853	B9J08_003443	uncharacterized ORF	http://www.candidagenome.org/cgi-bin/locus.pl?locus=C2_10170C_A	ATG33	https://www.yeastgenome.org/locus/S000004348
1095	0.671	1.08077	1.08077	6.42732	0.000915915	B9J08_002631	uncharacterized ORF	http://www.candidagenome.org/cgi-bin/locus.pl?locus=C3_02290W_A	MRX10	https://www.yeastgenome.org/locus/S000002690
1471	0.54	1.07969	1.07969	2.28468	0.00337728	B9J08_002623	uncharacterized ORF	http://www.candidagenome.org/cgi-bin/locus.pl?locus=C3_01070C_A	CIN1	https://www.yeastgenome.org/locus/S000005876
951	0.743	1.07859	1.07859	5.83108	0.000418923	B9J08_005108	uncharacterized ORF	http://www.candidagenome.org/cgi-bin/locus.pl?locus=CR_05540C_A
907	-0.765	-1.07809	1.07809	7.15427	0.000325642	B9J08_004073	RPO26	http://www.candidagenome.org/cgi-bin/locus.pl?locus=C5_03360W_A	RPO26	https://www.yeastgenome.org/locus/S000006391
961	0.739	1.07603	1.07603	5.46919	0.000431617	B9J08_000899	FIS1	http://www.candidagenome.org/cgi-bin/locus.pl?locus=C7_00120W_A	FIS1	https://www.yeastgenome.org/locus/S000001327
995	-0.723	-1.076	1.076	5.05717	0.000523712	B9J08_001258	RFC4	http://www.candidagenome.org/cgi-bin/locus.pl?locus=CR_10700W_A	RFC4	https://www.yeastgenome.org/locus/S000005454
887	0.775	1.07543	1.07543	5.64876	0.000285726	B9J08_004394	uncharacterized ORF	http://www.candidagenome.org/cgi-bin/locus.pl?locus=C5_04550W_A	EMC2	https://www.yeastgenome.org/locus/S000003848
1387	-0.57	-1.07499	1.07499	4.70293	0.00250689	B9J08_001899	MLT1	http://www.candidagenome.org/cgi-bin/locus.pl?locus=C1_08210C_A	BPT1	https://www.yeastgenome.org/locus/S000003938
1102	-0.67	-1.07416	1.07416	8.69794	0.000902219	B9J08_001850	ADE17	http://www.candidagenome.org/cgi-bin/locus.pl?locus=CR_04090C_A	ADE17	https://www.yeastgenome.org/locus/S000004727
852	-0.794	-1.07237	1.07237	7.51323	0.000220737	B9J08_004438	uncharacterized ORF	http://www.candidagenome.org/cgi-bin/locus.pl?locus=C3_05290C_A	YLL032C	https://www.yeastgenome.org/locus/S000003955
996	-0.723	-1.07231	1.07231	6.32002	0.000514397	B9J08_005348	uncharacterized ORF	http://www.candidagenome.org/cgi-bin/locus.pl?locus=CR_01260W_A	TMN3	https://www.yeastgenome.org/locus/S000000915
1305	0.59	1.07112	1.07112	3.4224	0.00200171	B9J08_001197	uncharacterized ORF	http://www.candidagenome.org/cgi-bin/locus.pl?locus=C2_02040W_A
1196	-0.634	-1.07098	1.07098	6.43433	0.00130782	B9J08_004633	AGC1	http://www.candidagenome.org/cgi-bin/locus.pl?locus=C1_13400C_A	AGC1	https://www.yeastgenome.org/locus/S000006225
1149	-0.649	-1.06974	1.06974	5.124	0.00109177	B9J08_004800	RPC34	http://www.candidagenome.org/cgi-bin/locus.pl?locus=C6_03210C_A	RPC34	https://www.yeastgenome.org/locus/S000005286
920	-0.756	-1.06907	1.06907	6.20054	0.000336621	B9J08_003780	RPO31	http://www.candidagenome.org/cgi-bin/locus.pl?locus=C4_07060W_A	RPO31	https://www.yeastgenome.org/locus/S000005642
1078	-0.681	-1.06906	1.06906	6.69087	0.000786578	B9J08_000132	ANP1	http://www.candidagenome.org/cgi-bin/locus.pl?locus=C2_08570W_A	ANP1	https://www.yeastgenome.org/locus/S000000762
902	-0.767	-1.06859	1.06859	6.27205	0.000302177	B9J08_004150	CHS3	http://www.candidagenome.org/cgi-bin/locus.pl?locus=C1_13110C_A	CHS3	https://www.yeastgenome.org/locus/S000000227
1033	0.704	1.06806	1.06806	7.79974	0.000625105	B9J08_003787	PUP3	http://www.candidagenome.org/cgi-bin/locus.pl?locus=C7_03390C_A	PUP3	https://www.yeastgenome.org/locus/S000000896
897	-0.772	-1.06753	1.06753	6.23265	0.000276175	B9J08_001188	RNA14	http://www.candidagenome.org/cgi-bin/locus.pl?locus=C2_02150C_A	RNA14	https://www.yeastgenome.org/locus/S000004665
1294	0.594	1.06566	1.06566	3.81332	0.00186348	B9J08_000295	uncharacterized ORF	http://www.candidagenome.org/cgi-bin/locus.pl?locus=C4_04300C_A
1898	0.409	1.06533	1.06533	2.02294	0.00960137	B9J08_000974	uncharacterized ORF	http://www.candidagenome.org/cgi-bin/locus.pl?locus=C1_02720W_A	MIG2	https://www.yeastgenome.org/locus/S000003177
1144	-0.652	-1.06518	1.06518	7.63779	0.00104311	B9J08_000422	CLN3	http://www.candidagenome.org/cgi-bin/locus.pl?locus=C5_01100C_A	CLN3	https://www.yeastgenome.org/locus/S000000038
1128	0.66	1.06482	1.06482	5.06771	0.000949445	B9J08_003185	TES2	http://www.candidagenome.org/cgi-bin/locus.pl?locus=C2_05980C_A	TES1	https://www.yeastgenome.org/locus/S000003780
886	-0.775	-1.06311	1.06311	7.17005	0.000257293	B9J08_002517	SHE3	http://www.candidagenome.org/cgi-bin/locus.pl?locus=C6_03100W_A	SHE3	https://www.yeastgenome.org/locus/S000000334
1076	-0.681	-1.063	1.063	6.31437	0.000763565	B9J08_002394	uncharacterized ORF	http://www.candidagenome.org/cgi-bin/locus.pl?locus=C2_09660W_A	NOP16	https://www.yeastgenome.org/locus/S000000804
889	-0.774	-1.06254	1.06254	7.14068	0.000257704	B9J08_000473	FLC2	http://www.candidagenome.org/cgi-bin/locus.pl?locus=CR_07100W_A	FLC2	https://www.yeastgenome.org/locus/S000000049
863	-0.788	-1.06238	1.06238	8.19586	0.000220737	B9J08_004834	CDC10	http://www.candidagenome.org/cgi-bin/locus.pl?locus=CR_04570C_A	CDC10	https://www.yeastgenome.org/locus/S000000595
1187	-0.635	-1.06226	1.06226	3.75385	0.00122236	B9J08_002827	PRP31	http://www.candidagenome.org/cgi-bin/locus.pl?locus=C2_06650C_A	PRP31	https://www.yeastgenome.org/locus/S000003323
1233	-0.618	-1.06144	1.06144	6.18532	0.00145184	B9J08_000751	uncharacterized ORF	http://www.candidagenome.org/cgi-bin/locus.pl?locus=CR_01410C_A	YNL035C	https://www.yeastgenome.org/locus/S000004980
1126	0.661	1.06068	1.06068	7.54559	0.00091745	B9J08_005081	AUT7	http://www.candidagenome.org/cgi-bin/locus.pl?locus=C1_05700W_A	ATG8	https://www.yeastgenome.org/locus/S000000174
1285	-0.598	-1.05991	1.05991	7.3778	0.00176335	B9J08_000870	NOP12	http://www.candidagenome.org/cgi-bin/locus.pl?locus=C2_04120C_A	NOP12	https://www.yeastgenome.org/locus/S000005401
1183	0.637	1.05575	1.05575	5.30952	0.00115775	B9J08_001737	FCY23	http://www.candidagenome.org/cgi-bin/locus.pl?locus=C1_10610W_A	TPN1	https://www.yeastgenome.org/locus/S000003154
1254	-0.612	-1.05563	1.05563	4.38635	0.00150738	B9J08_000699	IMP3	http://www.candidagenome.org/cgi-bin/locus.pl?locus=CR_00460C_A	IMP3	https://www.yeastgenome.org/locus/S000001191
933	-0.749	-1.05449	1.05449	8.92597	0.00032811	B9J08_003215	CBR1	http://www.candidagenome.org/cgi-bin/locus.pl?locus=C4_05450C_A	CBR1	https://www.yeastgenome.org/locus/S000001305
1654	0.486	1.05402	1.05402	3.78888	0.00507022	B9J08_003643	ECM3	http://www.candidagenome.org/cgi-bin/locus.pl?locus=C2_02400W_A	ECM3	https://www.yeastgenome.org/locus/S000005618
918	-0.756	-1.05317	1.05317	6.99494	0.00030624	B9J08_000880	RCF1	http://www.candidagenome.org/cgi-bin/locus.pl?locus=C2_05790C_A	RCF1	https://www.yeastgenome.org/locus/S000005743
1326	-0.585	-1.05235	1.05235	5.76999	0.00194256	B9J08_005141	ERB1	http://www.candidagenome.org/cgi-bin/locus.pl?locus=C1_04130W_A	ERB1	https://www.yeastgenome.org/locus/S000004652
1118	-0.665	-1.05051	1.05051	5.62488	0.000840665	B9J08_003829	RAD53	http://www.candidagenome.org/cgi-bin/locus.pl?locus=C3_03810W_A	RAD53	https://www.yeastgenome.org/locus/S000006074
1381	-0.572	-1.05019	1.05019	6.50532	0.00221933	B9J08_001118	CIC1	http://www.candidagenome.org/cgi-bin/locus.pl?locus=C6_01170W_A	CIC1	https://www.yeastgenome.org/locus/S000001094
1065	0.688	1.04944	1.04944	5.05724	0.000651215	B9J08_000398	SAP9	http://www.candidagenome.org/cgi-bin/locus.pl?locus=orf19.6928	YPS3	https://www.yeastgenome.org/locus/S000004111
1152	-0.649	-1.04929	1.04929	6.65231	0.000979674	B9J08_002560	RBR2	http://www.candidagenome.org/cgi-bin/locus.pl?locus=CR_04420C_A	TIP1	https://www.yeastgenome.org/locus/S000000271
1390	0.57	1.04926	1.04926	8.50319	0.00226386	B9J08_005226	GLK1	http://www.candidagenome.org/cgi-bin/locus.pl?locus=CR_07150W_A	GLK1	https://www.yeastgenome.org/locus/S000000545
1061	0.689	1.04897	1.04897	11.3061	0.000645442	B9J08_000517	FET31	http://www.candidagenome.org/cgi-bin/locus.pl?locus=C6_00480C_A	FET3	https://www.yeastgenome.org/locus/S000004662
1011	0.714	1.04819	1.04819	8.52952	0.000483768	B9J08_004788	uncharacterized ORF	http://www.candidagenome.org/cgi-bin/locus.pl?locus=C2_08910C_A
1642	0.493	1.04781	1.04781	3.25649	0.00474145	B9J08_001215	uncharacterized ORF	http://www.candidagenome.org/cgi-bin/locus.pl?locus=C2_06090W_A
1243	0.615	1.04757	1.04757	4.52925	0.00140637	B9J08_004892	HYR3	http://www.candidagenome.org/cgi-bin/locus.pl?locus=orf19.575
1768	0.447	1.0448	1.0448	6.92191	0.00675385	B9J08_004781	LEU1	http://www.candidagenome.org/cgi-bin/locus.pl?locus=CR_00360C_A	LEU1	https://www.yeastgenome.org/locus/S000002977
965	0.737	1.04472	1.04472	6.5759	0.000351563	B9J08_002042	PTC8	http://www.candidagenome.org/cgi-bin/locus.pl?locus=C4_00960W_A	PTC7	https://www.yeastgenome.org/locus/S000001118
1028	-0.707	-1.04444	1.04444	4.9627	0.000511179	B9J08_001599	uncharacterized ORF	http://www.candidagenome.org/cgi-bin/locus.pl?locus=C1_07810C_A
954	-0.741	-1.04443	1.04443	7.70918	0.000336621	B9J08_001231	PMU1	http://www.candidagenome.org/cgi-bin/locus.pl?locus=C3_06920W_A	PMU1	https://www.yeastgenome.org/locus/S000001611
1562	0.517	1.04422	1.04422	2.31421	0.00375831	B9J08_004008	EST3	http://www.candidagenome.org/cgi-bin/locus.pl?locus=C3_00430W_A	EST3	https://www.yeastgenome.org/locus/S000006432
1763	-0.45	-1.04249	1.04249	9.72319	0.00655792	B9J08_001910	MSI3	http://www.candidagenome.org/cgi-bin/locus.pl?locus=C1_06100C_A	SSE1	https://www.yeastgenome.org/locus/S000006027
1009	0.714	1.04248	1.04248	4.95857	0.000461957	B9J08_003700	KOG1	http://www.candidagenome.org/cgi-bin/locus.pl?locus=C1_05460W_A	KOG1	https://www.yeastgenome.org/locus/S000001229
1148	-0.651	-1.04201	1.04201	5.91769	0.000926371	B9J08_004320	uncharacterized ORF	http://www.candidagenome.org/cgi-bin/locus.pl?locus=C5_04910W_A	EFG1	https://www.yeastgenome.org/locus/S000007608
1571	0.515	1.04072	1.04072	7.26032	0.00376688	B9J08_005097	ISU1	http://www.candidagenome.org/cgi-bin/locus.pl?locus=C7_01760C_A	ISU1	https://www.yeastgenome.org/locus/S000006056
1000	0.721	1.04055	1.04055	5.48544	0.000419408	B9J08_001707	uncharacterized ORF	http://www.candidagenome.org/cgi-bin/locus.pl?locus=CR_02460W_A	GRR1	https://www.yeastgenome.org/locus/S000003850
1197	-0.632	-1.03904	1.03904	5.46466	0.00111739	B9J08_005208	uncharacterized ORF	http://www.candidagenome.org/cgi-bin/locus.pl?locus=C4_04980W_A	YBR220C	https://www.yeastgenome.org/locus/S000000424
1134	0.657	1.03883	1.03883	3.95974	0.00084986	B9J08_005037	uncharacterized ORF	http://www.candidagenome.org/cgi-bin/locus.pl?locus=C4_05620C_A
1047	-0.695	-1.03835	1.03835	6.4348	0.000561715	B9J08_002838	HOF1	http://www.candidagenome.org/cgi-bin/locus.pl?locus=C4_00370W_A	HOF1	https://www.yeastgenome.org/locus/S000004635
1518	0.527	1.03802	1.03802	4.33165	0.00327847	B9J08_002248	no orthologues
1163	-0.644	-1.0378	1.0378	4.31836	0.000972979	B9J08_002284	RNH70	http://www.candidagenome.org/cgi-bin/locus.pl?locus=C1_07090C_A	RNH70	https://www.yeastgenome.org/locus/S000003508
1186	-0.637	-1.03767	1.03767	5.96201	0.0010567	B9J08_004447	MNN14	http://www.candidagenome.org/cgi-bin/locus.pl?locus=orf19.6996	MNT2	https://www.yeastgenome.org/locus/S000003226
1535	0.523	1.0372	1.0372	2.61404	0.00341957	B9J08_005133	GCN5	http://www.candidagenome.org/cgi-bin/locus.pl?locus=CR_06710C_A	GCN5	https://www.yeastgenome.org/locus/S000003484
1036	-0.702	-1.03665	1.03665	5.00506	0.000516506	B9J08_001719	no orthologues
1316	-0.588	-1.03618	1.03618	5.50606	0.00174209	B9J08_005322	uncharacterized ORF	http://www.candidagenome.org/cgi-bin/locus.pl?locus=C3_05380W_A	YJL163C	https://www.yeastgenome.org/locus/S000003699
988	-0.726	-1.03589	1.03589	5.18844	0.00037521	B9J08_001238	CDC8	http://www.candidagenome.org/cgi-bin/locus.pl?locus=C1_11790W_A	CDC8	https://www.yeastgenome.org/locus/S000003818
1856	-0.42	-1.03571	1.03571	7.90923	0.00823884	B9J08_003622	uncharacterized ORF	http://www.candidagenome.org/cgi-bin/locus.pl?locus=C2_04080W_A
1261	0.61	1.03465	1.03465	5.00515	0.00139379	B9J08_000618	uncharacterized ORF	http://www.candidagenome.org/cgi-bin/locus.pl?locus=orf19.3007.2
1361	0.576	1.03376	1.03376	7.52232	0.00196967	B9J08_004288	THI20	http://www.candidagenome.org/cgi-bin/locus.pl?locus=C2_03370W_A	THI20	https://www.yeastgenome.org/locus/S000005416
1041	0.699	1.03312	1.03312	5.77853	0.000517938	B9J08_003193	LUV1	http://www.candidagenome.org/cgi-bin/locus.pl?locus=C2_01170C_A	VPS54	https://www.yeastgenome.org/locus/S000002434
950	0.743	1.03288	1.03288	6.03389	0.00030624	B9J08_000779	ATG21	http://www.candidagenome.org/cgi-bin/locus.pl?locus=C1_03330C_A	ATG21	https://www.yeastgenome.org/locus/S000006021
932	-0.75	-1.03225	1.03225	6.23171	0.000276175	B9J08_003616	OPY2	http://www.candidagenome.org/cgi-bin/locus.pl?locus=C1_08310W_A	OPY2	https://www.yeastgenome.org/locus/S000006279
1575	-0.513	-1.0298	1.0298	3.51987	0.00370408	B9J08_001610	LRP1	http://www.candidagenome.org/cgi-bin/locus.pl?locus=C1_07960W_A	LRP1	https://www.yeastgenome.org/locus/S000001123
1848	-0.422	-1.02973	1.02973	4.88173	0.0079294	B9J08_002154	BUD22	http://www.candidagenome.org/cgi-bin/locus.pl?locus=CR_00680W_A	BUD22	https://www.yeastgenome.org/locus/S000004616
1726	-0.459	-1.0274	1.0274	6.306	0.00584472	B9J08_003562	NOP13	http://www.candidagenome.org/cgi-bin/locus.pl?locus=C3_07300W_A	NOP13	https://www.yeastgenome.org/locus/S000005119
1667	0.483	1.0274	1.0274	3.02609	0.00483183	B9J08_004347	uncharacterized ORF	http://www.candidagenome.org/cgi-bin/locus.pl?locus=C4_03130W_A	GPI16	https://www.yeastgenome.org/locus/S000001231
1503	0.531	1.0272	1.0272	3.09471	0.00302543	B9J08_001997	KTR4	http://www.candidagenome.org/cgi-bin/locus.pl?locus=C1_04000C_A	KTR4	https://www.yeastgenome.org/locus/S000000403
1191	0.635	1.02718	1.02718	4.00349	0.0010208	B9J08_003480	ACF2	http://www.candidagenome.org/cgi-bin/locus.pl?locus=orf19.3417	DSE4	https://www.yeastgenome.org/locus/S000005350
1336	-0.582	-1.02717	1.02717	4.2762	0.00177618	B9J08_003485	TRM1	http://www.candidagenome.org/cgi-bin/locus.pl?locus=CR_00900W_A	TRM1	https://www.yeastgenome.org/locus/S000002527
1169	-0.642	-1.02708	1.02708	4.37944	0.000929563	B9J08_003399	uncharacterized ORF	http://www.candidagenome.org/cgi-bin/locus.pl?locus=C1_01080W_A
976	0.731	1.02697	1.02697	6.42566	0.000336122	B9J08_000208	PCP1	http://www.candidagenome.org/cgi-bin/locus.pl?locus=C3_02030W_A	PCP1	https://www.yeastgenome.org/locus/S000003333
1173	-0.64	-1.02669	1.02669	5.66853	0.000949595	B9J08_001968	ALD4	http://www.candidagenome.org/cgi-bin/locus.pl?locus=CR_04870C_A	ALD4	https://www.yeastgenome.org/locus/S000005901
1106	0.669	1.02623	1.02623	4.85496	0.000705284	B9J08_003410	uncharacterized ORF	http://www.candidagenome.org/cgi-bin/locus.pl?locus=C3_06800C_A	DCN1	https://www.yeastgenome.org/locus/S000004118
1026	0.709	1.02616	1.02616	5.25059	0.000432643	B9J08_003439	uncharacterized ORF	http://www.candidagenome.org/cgi-bin/locus.pl?locus=C6_00890W_A	LAM5	https://www.yeastgenome.org/locus/S000001852
1266	0.608	1.02455	1.02455	10.9287	0.00136341	B9J08_001860	PGK1	http://www.candidagenome.org/cgi-bin/locus.pl?locus=C6_00750C_A	PGK1	https://www.yeastgenome.org/locus/S000000605
1034	0.704	1.02394	1.02394	6.6612	0.00046122	B9J08_001909	NPL4	http://www.candidagenome.org/cgi-bin/locus.pl?locus=C1_06110C_A	NPL4	https://www.yeastgenome.org/locus/S000000374
1104	0.669	1.02354	1.02354	6.083	0.00068875	B9J08_002634	CTK1	http://www.candidagenome.org/cgi-bin/locus.pl?locus=C3_02260C_A	CTK1	https://www.yeastgenome.org/locus/S000001622
940	0.748	1.02242	1.02242	6.82417	0.000257624	B9J08_004873	GIM3	http://www.candidagenome.org/cgi-bin/locus.pl?locus=C4_05860W_A	GIM3	https://www.yeastgenome.org/locus/S000005097
1435	0.551	1.02207	1.02207	3.89798	0.00241456	B9J08_004911	uncharacterized ORF	http://www.candidagenome.org/cgi-bin/locus.pl?locus=CR_08620C_A
980	-0.73	-1.02182	1.02182	11.047	0.000326021	B9J08_002961	RPS8A	http://www.candidagenome.org/cgi-bin/locus.pl?locus=C2_05610C_A	RPS8B	https://www.yeastgenome.org/locus/S000000904
966	-0.736	-1.02169	1.02169	6.80074	0.000307117	B9J08_003084	SER2	http://www.candidagenome.org/cgi-bin/locus.pl?locus=C2_02690W_A	SER2	https://www.yeastgenome.org/locus/S000003440
1395	0.565	1.02079	1.02079	4.81301	0.0020847	B9J08_002891	CAT8	http://www.candidagenome.org/cgi-bin/locus.pl?locus=C1_08190C_A	CAT8	https://www.yeastgenome.org/locus/S000004893
934	0.749	1.02006	1.02006	8.09662	0.000253619	B9J08_003133	TIM17	http://www.candidagenome.org/cgi-bin/locus.pl?locus=C2_04680W_A	TIM17	https://www.yeastgenome.org/locus/S000003679
1119	0.664	1.01906	1.01906	4.83847	0.000709917	B9J08_000806	uncharacterized ORF	http://www.candidagenome.org/cgi-bin/locus.pl?locus=CR_06290C_A
1715	0.463	1.0188	1.0188	2.31579	0.00550581	B9J08_003366	FMP44	http://www.candidagenome.org/cgi-bin/locus.pl?locus=C1_04280C_A	GPI18	https://www.yeastgenome.org/locus/S000000208
1218	-0.627	-1.01846	1.01846	7.88356	0.00106178	B9J08_000363	NCE103	http://www.candidagenome.org/cgi-bin/locus.pl?locus=C3_01300C_A	NCE103	https://www.yeastgenome.org/locus/S000004981
1493	0.534	1.01845	1.01845	3.97357	0.00282776	B9J08_001160	uncharacterized ORF	http://www.candidagenome.org/cgi-bin/locus.pl?locus=C7_00580C_A	YFH7	https://www.yeastgenome.org/locus/S000001903
1213	0.627	1.01839	1.01839	6.37628	0.00105723	B9J08_002626	uncharacterized ORF	http://www.candidagenome.org/cgi-bin/locus.pl?locus=orf19.5876
1005	0.716	1.01813	1.01813	11.3432	0.000368528	B9J08_003500	CSP37	http://www.candidagenome.org/cgi-bin/locus.pl?locus=CR_01470W_A	OM45	https://www.yeastgenome.org/locus/S000001398
1075	-0.682	-1.01741	1.01741	5.41754	0.000575505	B9J08_003033	uncharacterized ORF	http://www.candidagenome.org/cgi-bin/locus.pl?locus=C2_09360W_A
971	0.734	1.01717	1.01717	6.88538	0.00030624	B9J08_000129	uncharacterized ORF	http://www.candidagenome.org/cgi-bin/locus.pl?locus=C4_01140C_A	MDM35	https://www.yeastgenome.org/locus/S000007243
1064	-0.688	-1.01566	1.01566	5.79266	0.000523487	B9J08_002920	uncharacterized ORF	http://www.candidagenome.org/cgi-bin/locus.pl?locus=C5_01560C_A	GRX7	https://www.yeastgenome.org/locus/S000000218
1230	0.62	1.01525	1.01525	5.79603	0.00112062	B9J08_005472	uncharacterized ORF	http://www.candidagenome.org/cgi-bin/locus.pl?locus=CR_03780C_A
1736	0.457	1.01387	1.01387	3.89464	0.00571936	B9J08_002953	SPO72	http://www.candidagenome.org/cgi-bin/locus.pl?locus=C2_06010W_A	ATG2	https://www.yeastgenome.org/locus/S000005186
1181	0.637	1.01312	1.01312	4.63909	0.000907839	B9J08_001053	no orthologues
949	-0.744	-1.01283	1.01283	7.60759	0.000257272	B9J08_000787	DES1	http://www.candidagenome.org/cgi-bin/locus.pl?locus=C5_05480W_A
1113	-0.666	-1.01276	1.01276	11.7519	0.00066372	B9J08_000142	RPS26A	http://www.candidagenome.org/cgi-bin/locus.pl?locus=C2_01610C_A	RPS26A	https://www.yeastgenome.org/locus/S000003157
1262	0.608	1.01038	1.01038	3.90916	0.00125034	B9J08_004735	FLX1	http://www.candidagenome.org/cgi-bin/locus.pl?locus=C7_01880C_A	FLX1	https://www.yeastgenome.org/locus/S000001396
1508	0.53	1.00864	1.00864	3.50705	0.00283425	B9J08_004767	GCD2	http://www.candidagenome.org/cgi-bin/locus.pl?locus=C3_07250W_A	GCD2	https://www.yeastgenome.org/locus/S000003315
1342	-0.581	-1.00861	1.00861	7.75393	0.00165827	B9J08_004931	FAA2	http://www.candidagenome.org/cgi-bin/locus.pl?locus=C7_04180W_A	FAA2	https://www.yeastgenome.org/locus/S000000817
1329	-0.585	-1.00842	1.00842	4.89449	0.00158347	B9J08_001267	CRD1	http://www.candidagenome.org/cgi-bin/locus.pl?locus=C1_00100C_A	CRD1	https://www.yeastgenome.org/locus/S000002301
1552	-0.517	-1.0083	1.0083	4.58242	0.00322924	B9J08_004851	SGD1	http://www.candidagenome.org/cgi-bin/locus.pl?locus=CR_03650W_A	SGD1	https://www.yeastgenome.org/locus/S000004328
1335	-0.583	-1.00776	1.00776	3.94651	0.00160765	B9J08_000065	uncharacterized ORF	http://www.candidagenome.org/cgi-bin/locus.pl?locus=C2_06800C_A
1292	-0.595	-1.00717	1.00717	4.63822	0.00141093	B9J08_000521	uncharacterized ORF	http://www.candidagenome.org/cgi-bin/locus.pl?locus=C6_00400C_A
990	0.725	1.00565	1.00565	6.78878	0.000309389	B9J08_000037	CYM1	http://www.candidagenome.org/cgi-bin/locus.pl?locus=C3_06230W_A	CYM1	https://www.yeastgenome.org/locus/S000002838
1442	0.549	1.00525	1.00525	10.8031	0.00228524	B9J08_003612	OLE1	http://www.candidagenome.org/cgi-bin/locus.pl?locus=C1_08360C_A	OLE1	https://www.yeastgenome.org/locus/S000003023
1129	-0.659	-1.00517	1.00517	6.87395	0.000686172	B9J08_002854	uncharacterized ORF	http://www.candidagenome.org/cgi-bin/locus.pl?locus=C3_00730W_A	PUF4	https://www.yeastgenome.org/locus/S000002982
1116	0.665	1.00434	1.00434	5.08127	0.000636109	B9J08_003227	WAR1	http://www.candidagenome.org/cgi-bin/locus.pl?locus=C1_03740W_A	WAR1	https://www.yeastgenome.org/locus/S000004541
1024	-0.709	-1.00246	1.00246	7.66607	0.000358938	B9J08_004587	ERG9	http://www.candidagenome.org/cgi-bin/locus.pl?locus=C2_08610W_A	ERG9	https://www.yeastgenome.org/locus/S000001233
1015	-0.711	-1.00233	1.00233	7.47745	0.000349566	B9J08_000269	CDC42	http://www.candidagenome.org/cgi-bin/locus.pl?locus=C1_08450C_A	CDC42	https://www.yeastgenome.org/locus/S000004219
1526	0.525	1.00179	1.00179	3.93076	0.00289324	B9J08_004794	uncharacterized ORF	http://www.candidagenome.org/cgi-bin/locus.pl?locus=C2_09930W_A	UBX4	https://www.yeastgenome.org/locus/S000004671
1039	-0.7	-1.00076	1.00076	6.47941	0.000397563	B9J08_001979	RPB8	http://www.candidagenome.org/cgi-bin/locus.pl?locus=CR_04780W_A	RPB8	https://www.yeastgenome.org/locus/S000005750
1001	-0.72	-1.0006	1.0006	8.29034	0.000316565	B9J08_005390	BUD21	http://www.candidagenome.org/cgi-bin/locus.pl?locus=C6_01560W_A	GTT3	https://www.yeastgenome.org/locus/S000000743
