# Supplementary material for: Disruption of Iron Homeostasis and Mitochondrial Metabolism Are Promising Targets to Inhibit Candida auris
Source: Microbiol Spectr. 2022 Apr 12;10(2):e00100-22. doi: 10.1128/spectrum.00100-22 (PMC9045333; doi:10.1128/spectrum.00100-22)
Supplement: SUPPLEMENTAL FILE 3 — Supplemental material. Download SPECTRUM00100-22-s003.xlsx, XLSX file, 0.1 MB [file spectrum00100-22-s003.xlsx]

## Sheet: Fig1a & table1-MIC
PP (uM)	Rep1	Rep2	Rep3	Rep4	AVE	SE
	470140							min	0.19467		Nonlinear Regression (Sigma Plot v14)
0.195312	98.7188	89.5877	95.1657		94.4907	2.65744		max	93.4886
0.390625	99.6596	83.0115	89.6127		90.7613	4.84008		EC50	0.97596		Data Source: C. auris clade data in Sum MIC PP
0.78125	67.4754	57.4603	77.7881	71.2385	68.4906	4.24945		Hillslope	-4.47364		Equation: Standard Curves, Four Parameter Logistic Curve
1.5625	12.6632	3.68626	18.9921	5.37165	10.1783	3.525					f1 = min + (max-min)/(1 + (x/EC50)^(-Hillslope))
3.125	1.07693	0	0	0.218138	0.323768	0.256266					f = if(x<=0, if(Hillslope>0,min,max), f1)
6.25	3.30507	0	0.0466642	0.218138	0.892468	0.805567
12.5	0	0	0	0	0	0
PP (uM)	Rep1	Rep2	Rep3	Rep4	AVE	SE
	470121							min	-0.0442327
0.195312	96.3251	94.5956	103.675		98.1986	2.78339		max	97.9015
0.390625	95.4788	90.9595	91.2959		92.5781	1.45362		EC50	1.07461
0.78125	38.152	73.3471	63.7868	107.644	70.7326	14.3732		Hillslope	-3.02025
1.5625	0.0896884	43.406	0.286554	54.9325	24.6787	14.3341
3.125	0.163279	1.81805	0	1.52112	0.875614	0.463591
6.25	3.38055	2.55664	1.6047	1.52112	2.26575	0.439589
12.5	1.07933	0	0	0	0.269832	0.269832
PP (uM)	Rep1	Rep2	Rep3	Rep4	AVE	SE
	B8441							min	0.4473
0.195312	79.8239	72.5882	84.8566		79.0895	3.56057		max	84.7305
0.390625	92.5055	88.412	90.8058		90.5744	1.18732		EC50	1.3706
0.78125	79.1371	80.4271	66.385	96.7864	80.6839	6.23302		Hillslope	-5.4639
1.5625	11.2424	56.6182	24.0334	20.7193	28.1533	9.86775
3.125	3.13893	0	0.486232	1.40435	1.25738	0.691466
6.25	1.07874	0	0.111807	0.907401	0.524487	0.273741
12.5	0	0	1.94233	0	0.485582	0.485582
PP (uM)	Rep1	Rep2	Rep3	Rep4	AVE	SE
	B11109							min	0.300967
0.195312	98.3212	101.605	108.145		102.69	2.88734		max	100.41
0.390625	95.0245	90.601	100.774		95.4663	2.94487		EC50	0.960108
0.78125	66.1656	57.7043	86.5313	75.4074	71.4522	6.19123		Hillslope	-4.23506
1.5625	5.20183	1.82577	33.0205	4.02456	11.0182	7.3674
3.125	0.484997	0	2.12439	2.45874	1.26703	0.603614
6.25	1.0429	0	0.0312829	1.95216	0.756585	0.466356
12.5	0	0	0	0	0	0
PP (uM)	Rep1	Rep2	Rep3	Rep4	AVE	SE
	B11098							min	-2.16645
0.195312	106.457	76.9913	95.7222		93.0569	8.60986		max	94.746
0.390625	108.047	86.3475	88.2924		94.2288	6.93164		EC50	1.355
0.78125	54.187	54.985	84.2398	94.9347	72.0866	10.3384		Hillslope	-2.58746
1.5625	6.39031	21.2834	87.0541	50.0961	41.206	17.772
3.125	1.91672	0	9.5476	1.11968	3.146	2.16977
6.25	0.739466	0	0	1.01266	0.438032	0.258974
12.5	0	0	0	0	0	0
PP (uM)	Rep1	Rep2	Rep3	Rep4	AVE	SE
	B11203							min	0.814218
0.195312	76.3985	83.9552	76.2249		78.8595	2.54833		max	79.3431
0.390625	74.7511	87.3303	73.9639		78.6818	4.33024		EC50	1.62226
0.78125	72.0938	83.5398	68.8415	96.7324	80.3019	6.31902		Hillslope	-8.17641
1.5625	32.3949	54.5657	50.8247	46.3467	46.033	4.8465
3.125	0	0	5.11139	2.13662	1.812	1.20962
6.25	0.136182	0	0	1.091	0.306796	0.263365
12.5	0	0	0	2.8101	0.702525	0.702525
PP (uM)	Rep1	Rep2	Rep3	Rep4	AVE	SE
	B11205							min	0.139066
0.195312	92.2989	93.4899	85.9739		90.5875	2.33232		max	91.4649
0.390625	77.8899	92.0251	83.0461	100	88.2403	4.88813		EC50	0.937442
0.78125	56.6961	73.9595	50.3638	58.1163	59.7839	5.01665		Hillslope	-3.5462
1.5625	3.81646	15.3685	17.0007	17.3334	13.3798	3.21655
3.125	0	0	0	1.47063	0.367657	0.367657
6.25	2.41753	0	0	1.27047	0.921999	0.581536
12.5	0.816043	0	0	0	0.204011	0.204011
PP (uM)	Rep1	Rep2	Rep3	Rep4	AVE	SE
	B11220							min	-0.5758
0.195312	100.848	105.645	83.954		96.8157	6.57826		max	96.8884
0.390625	79.1663	98.6452	74.1951		84.0022	7.46082		EC50	0.8587
0.78125	42.6724	68.1613	55.0525	57.5042	55.8476	5.23283		Hillslope	-2.7087
1.5625	4.13911	18.7097	21.6468	14.2334	14.6823	3.83063
3.125	0	0	1.19055	1.76886	0.739852	0.443166
6.25	0	0	1.47205	2.15636	0.907104	0.542025
12.5	0	0	0.0645123	0.904166	0.242169	0.221189
PP (uM)	Rep1	Rep2	Rep3	Rep4	AVE	SE
	B11221							min	-0.300306
0.195312	96.3786	110.002	104.035		103.472	3.94291		max	101.523
0.390625	103.011	100.848	74.4701		92.7763	9.17437		EC50	1.1344
0.78125	67.8589	83.8944	65.3135	84.2383	75.3263	5.07325		Hillslope	-2.73909
1.5625	24.217	30.1526	30.9375	36.0967	30.3509	2.43281
3.125	0	0	3.93327	6.37225	2.57638	1.56858
6.25	3.78882	0	2.92449	4.65902	2.84308	1.01167
12.5	0	0	0.0533489	0	0.0133372	0.0133372
PP (uM)	Rep1	Rep2	Rep3	Rep4	AVE	SE
	B11222							min	0.96037
0.195312	110.461	90.5215	75.9637		92.3155	9.99889		max	94.8047
0.390625	105.08	111.495	67.8576		94.8108	13.6033		EC50	1.09259
0.78125	59.2709	92.1348	54.3945	77.0385	70.7097	8.64159		Hillslope	-3.34729
1.5625	10.4432	32.4402	19.5735	32.0064	23.6158	5.30825
3.125	2.17395	0	1.88114	3.99736	2.01311	0.818186
6.25	3.74903	0	1.74016	2.8097	2.07472	0.804151
12.5	3.63145	1.34447	0	0	1.24398	0.856597
PP (uM)	Rep1	Rep2	Rep3	Rep4	AVE	SE
	B11244							min	-1.26018
0.195312	92.0437	92.7854	82.19		89.0064	3.41491		max	88.442
0.390625	87.7573	83.8294	85.6344		85.7404	1.13514		EC50	1.24479
0.78125	81.181	69.649	61.6497	70.438	70.7294	4.00965		Hillslope	-3.14268
1.5625	20.5255	39.7335	35.1028	22.8149	29.5442	4.66671
3.125	0.326618	0	0.322911	0.177732	0.206815	0.0771628
6.25	1.20738	0	0.238902	0.380211	0.456624	0.262264
12.5	0	0	0.0288782	0	0.00721955	0.00721955
PP (uM)	Rep1	Rep2	Rep3	Rep4	AVE	SE
	B11245							min	-2.79238
0.195312	104.934	112.009	95.1395		104.027	4.89085		max	101.171
0.390625	92.9473	88.516	90.279		90.5807	1.28808		EC50	1.21313
0.78125	79.173	67.1229	80.4644	71.8536	74.6535	3.14567		Hillslope	-2.46693
1.5625	25.6653	45.2705	41.627	33.9659	36.6322	4.34884
3.125	0	0	0.826639	0.347742	0.293595	0.195675
6.25	0	0	0.0321309	1.38406	0.354047	0.343421
12.5	0	0	0	0	0	0

## Sheet: Fig1b-CFU fungistatic
		24 h										48 h
CFU/ml	Rep1	Rep2	Rep3	Ave	SE	% of input				CFU/ml	Rep1	Rep2	Rep3	Ave	SE	% of input
0	87420000	7.84e+07	114000000	9.32733e+07	1.06854e+07	9327.33				0	1760000000	3280000000	3540000000	2860000000	5.55098e+08	286000
1.56	869000	915000	3.234e+06	1.67267e+06	780780	167.267				1.56	5900000	9800000	4100000	6600000	1.68226e+06	660
3.125	204000	570000	352000	375333	106297	37.5333				3.125	3400000	4900000	3600000	3.96667e+06	470225	396.667
6.25	138000	378000	737000	417667	174050	41.7667				6.25	500000	890000	330000	573333	165764	57.3333
12.5	180000	448000	1098000	575333	272544	57.5333				12.5	360000	324000	288000	324000	20784.6	32.4
Statistics 24h										Statistics 48h
Šídák's multiple comparisons test	Mean Diff.	95.00% CI of diff.	Below threshold?	Summary	Adjusted P Value					Šídák's multiple comparisons test	Mean Diff.	95.00% CI of diff.	Below threshold?	Summary	Adjusted P Value
0 vs. 1.56	91595333	71070195 to 112120471	Yes	****	<0.0001	A-B	1.56			0 vs. 1.56	2853400000	1790679400 to 3916120600	Yes	****	<0.0001
0 vs. 3.12	92891333	72366195 to 113416471	Yes	****	<0.0001	A-C	3.12			0 vs. 3.12	2856033333	1793312733 to 3918753934	Yes	****	<0.0001
0 vs. 6.25	92849000	72323862 to 113374138	Yes	****	<0.0001	A-D	6.25			0 vs. 6.25	2859426667	1796706066 to 3922147267	Yes	****	<0.0001
0 vs. 12.5	92690667	72165529 to 113215805	Yes	****	<0.0001	A-E	12.5			0 vs. 12.5	2859676000	1796955400 to 3922396600	Yes	****	<0.0001
Statistics 24h vs 48h
Šídák's multiple comparisons test	Mean Diff.	95.00% CI of diff.	Below threshold?	Summary	Adjusted P Value
0-24 vs. 0-48	-2766733333	-3470933335 to -2062533332	Yes	****	<0.0001
1.56-24 vs. 1.56-48	-4928667	-709128668 to 699271335	No	ns	>0.9999
3.12-24 vs. 3.12-48	-3591333	-707791335 to 700608668	No	ns	>0.9999
6.25-24 vs. 6.25-48	-155667	-704355668 to 704044335	No	ns	>0.9999
12.5-24 vs. 12.5-48	252000	-703948002 to 704452002	No	ns	>0.9999

## Sheet: Fig4a-aconitase
	Rep1	Rep2	Rep3	Ave
0	100	100	100	100	0
1.56	54.8436	46.6382	23.8587	41.7802	9.26852
3.125	56.341	43.931	35.9389	45.4036	5.93542
6.25	14.7312	36.6076	22.3704	24.5698	6.4102
Statistics aconitase
Dunnett's multiple comparisons test	Mean Diff.	95.00% CI of diff.	Below threshold?	Summary	Adjusted P Value
0 vs. 1.56	58.22	32.28 to 84.16	Yes	***	0.0005
0 vs. 3.125	54.6	28.66 to 80.53	Yes	***	0.0008
0 vs. 6.25	75.43	49.49 to 101.4	Yes	****	<0.0001

## Sheet: Fig4b-petite growth
C. auris	Rep1	Rep2	Rep3	Rep4	Ave	SE
0	100	100	100	100	100	0
1.5625	73.4639	61.7295	55.9382	62.0582	63.2975	3.66867
3.125	68.3882	51.4259	50.7066	51.6957	55.5541	4.28313
6.25	50.0445	44.8942	41.5622	35.1267	42.9069	3.12562
12.5	1.06857	0	22.7284	24.3562	12.0383	6.65372
25	0	0	1.39509	17.2982	4.67332	4.22111
S. cerevisiae	Rep1	Rep2	Rep3	Rep4	Ave	SE
0	100	100	100	100	100	0
1.5625	106.742	99.6681	108.081	91.5951	101.522	3.78871
3.125	102.608	91.3711	107.571	108.705	102.564	3.95878
6.25	112.402	90.9908	98.6336	102.472	101.124	4.45238
12.5	110.285	89.608	99.3142	106.224	101.358	4.52416
25	95.6693	59.3514	83.1091	102.209	85.0847	9.4489
C. glabrata	Rep1	Rep2	Rep3	Rep4	Ave	SE
0	100	100	100	100	100	0
1.5625	82.767	112.267	97.018	98.403	97.6137	6.02851
3.125	86.7872	103.238	99.1838	96.1088	96.3295	3.49977
6.25	82.2876	101.243	109.359	97.8825	97.6929	5.67195
12.5	76.2237	104.913	104.82	95.8165	95.4434	6.75241
25	74.1716	93.9566	93.6164	100.981	90.6815	5.75911
C. albicans	Rep1	Rep2	Rep3	Rep4	Ave	SE
0	100	100	100	100	100	0
1.5625	75.028	79.819	38.9121	77.1315	67.7227	9.65344
3.125	64.9944	32.8144	28.8857	51.4588	44.5383	8.41031
6.25	51.9856	31.7155	14.825	39.4013	34.4818	7.7708
12.5	43.8815	25.3074	15.9978	24.0607	27.3119	5.89596
25	12.6229	7.99657	7.63778	15.4306	10.922	1.88337

## Sheet: Fig5-MIC metal addition
PP only	Rep1	Rep2	Rep3	Rep4	Rep5	Ave	SE
0.625	94.4144	88.5501	83.8044	95.5352	73.4422	87.1492	4.02579
1.25	70.1032	74.7967	77.5331	76.1102	52.6249	70.2336	4.57559
2.5	1.15387	1.62602	9.88888	9.55277	1.59108	4.76253	2.02662
5	0.39121	0.271003	1.24309	1.25486	0.834093	0.79885	0.206316
PP 10uM Zn	Rep1	Rep2	Rep3	Rep4	Rep5	Ave	SE		PP 10uM Cu	Rep1	Rep2	Rep3	Ave	SE
0.625	87.7164	94.0128	97.8523	87.6521	81.4318	89.7331	2.84206		0.625	81.4919	57.3176	57.4818	65.4304	8.03087
1.25	79.3008	73.2502	71.9872	76.4384	61.8093	72.5572	2.97374		1.25	25.8973	13.288	21.5	20.2284	3.69507
2.5	10.9832	1.92445	6.61047	17.3641	2.76603	7.92965	2.85306		2.5	1.61858	0.667651	2.9913	1.75918	0.674453
5	1.15629	0	0.790947	2.00841	1.65311	1.12175	0.349103		5	0.070373	0	0	0.0234577	0.0234577
PP 1uM Fe2	Rep1	Rep2	Rep3	Rep4	Rep5	Ave	SE		PP 1uM Fe3	Rep1	Rep2	Rep3	Rep4	Rep5	Ave	SE
0.625	94.8773	96.8956	87.9851	67.7732	85.2239	86.551	5.16122		0.625	93.2981	88.1472	93.0852	93.6465	82.541	90.1436	2.15242
1.25	83.8942	77.1466	66.215	62.56	75.7625	73.1157	3.86311		1.25	86.3048	85.7767	69.3445	92.1292	73.4627	81.4036	4.28173
2.5	18.0369	5.28402	9.55771	32.3304	4.62687	13.9672	5.17616		2.5	30.0673	23.4124	20.2809	33.0508	29.9258	27.3474	2.36637
5	7.09478	0.1321	0.133192	0.916048	0.188189	1.69286	1.35862		5	0	0	1.63745	0.619262	1.38374	0.728091	0.34124
PP 5uM Fe2	Rep1	Rep2	Rep3	Rep4	Rep5	Ave	SE		PP 5uM Fe3	Rep1	Rep2	Rep3	Rep4	Rep5	Ave	SE
0.625	106.504	92.8445	87.7377	95.1083	78.1277	92.0644	4.64398		0.625	99.3217	97.0771	90.3617	93.8787	79.0547	91.9388	3.55781
1.25	95.274	78.8882	96.6557	82.2354	65.9033	83.7913	5.67358		1.25	84.4486	79.5398	71.4842	90.047	62.2555	77.555	4.89102
2.5	28.5487	23.9503	46.1986	45.3673	20.4824	32.9095	5.4107		2.5	28.4441	26.0572	14.6809	49.4407	27.8737	29.2993	5.62427
5	0	1.24187	2.19528	0.0546124	1.43745	0.985841	0.42257		5	0	0	2.01987	1.40466	2.21956	1.12882	0.480013
PP 10uM Fe2	Rep1	Rep2	Rep3	Rep4	Rep5	Ave	SE		PP 10uM Fe3	Rep1	Rep2	Rep3	Rep4	Rep5	Ave	SE
0.625	107.254	86.2177	90.6477	94.599	90.4553	93.8347	3.60728		0.625	87.4758	96.2033	92.3429	92.3617	91.4093	91.9586	1.39149
1.25	95.5699	97.231	88.5759	95.4904	72.4715	89.8678	4.59697		1.25	78.7292	90.9124	72.9532	93.2	76.7931	82.5176	4.01987
2.5	29.7224	21.5859	31.6332	46.0951	14.9121	28.7897	5.25792		2.5	28.1446	29.0263	20.9592	44.6493	27.9703	30.1499	3.90344
5	0	0.566394	1.74123	0	1.52613	0.76675	0.370285		5	0	0.428659	1.63125	0.748028	1.62402	0.886391	0.325059
Statistics metal addition
Tukey's multiple comparisons test	Mean Diff.	95.00% CI of diff.	Below threshold?	Summary	Adjusted P Value
PP 0.625 vs. 1FE2 0.625	0.5982	-21.88 to 23.08	No	ns	>0.9999
PP 0.625 vs. 5FE2 0.625	-4.915	-27.39 to 17.56	No	ns	>0.9999
PP 0.625 vs. 10FE2 0.625	-6.685	-29.16 to 15.79	No	ns	>0.9999
PP 0.625 vs. 1FE3 0.625	-2.994	-25.47 to 19.48	No	ns	>0.9999
PP 0.625 vs. 5FE3 0.625	-4.79	-27.27 to 17.69	No	ns	>0.9999
PP 0.625 vs. 10FE3 0.625	-4.809	-27.29 to 17.67	No	ns	>0.9999
PP 1.25 vs. 1FE2 1.25	-2.882	-25.36 to 19.60	No	ns	>0.9999
PP 1.25 vs. 5FE2 1.25	-13.56	-36.04 to 8.922	No	ns	0.7975
PP 1.25 vs. 10FE2 1.25	-19.63	-42.11 to 2.845	No	ns	0.1689
PP 1.25 vs. 1FE3 1.25	-11.17	-33.65 to 11.31	No	ns	0.9567
PP 1.25 vs. 5FE3 1.25	-7.321	-29.80 to 15.16	No	ns	0.9997
PP 1.25 vs. 10FE3 1.25	-12.28	-34.76 to 10.20	No	ns	0.9009
PP 2.5 vs. 1FE2 2.5	-9.205	-31.68 to 13.27	No	ns	0.9946
PP 2.5 vs. 5FE2 2.5	-26.15	-48.63 to -3.668	Yes	**	0.0075
PP 2.5 vs. 10FE2 2.5	-24.03	-46.51 to -1.548	Yes	*	0.0233
PP 2.5 vs. 1FE3 2.5	-22.58	-45.06 to -0.1057	Yes	*	0.0476
PP 2.5 vs. 5FE3 2.5	-26.54	-49.02 to -4.058	Yes	**	0.006
PP 2.5 vs. 10FE3 2.5	-25.39	-47.87 to -2.908	Yes	*	0.0114

## Sheet: Fig6-MIC metal & glucose
		24 hours
1mM no Fe	Rep1	Rep2	Rep3	Rep4	Ave	SE		Statistics 1mM 24h
0.625	82.7672	80.7214	68.6583	81.5318	78.4197	3.28087		Šídák's multiple comparisons test	Mean Diff.	95.00% CI of diff.	Below threshold?	Summary	Adjusted P Value
1.25	31.6434	28.8875	7.82841	9.57532	19.4837	6.2604		0 Fe 0.625 vs. Fe2 0.625	-22.54	-36.47 to -8.619	Yes	***	0.0002
2.5	2.7306	5.97151	1.59377	0.166969	2.61571	1.23542		0 Fe 0.625 vs. Fe3 0.625	-17.36	-31.29 to -3.438	Yes	**	0.0064
5	4.2624	6.699	3.61581	2.25771	4.20873	0.929263		0 Fe 1.25 vs. Fe2 1.25	-52.96	-66.89 to -39.04	Yes	****	<0.0001
10	0	6.18369	0	0	1.54592	1.54592		0 Fe 1.25 vs. Fe3 1.25	-41.41	-55.33 to -27.48	Yes	****	<0.0001
								0 Fe 2.5 vs. Fe2 2.5	-14.1	-28.03 to -0.1797	Yes	*	0.0452
1mM 10uM Fe2	Rep1	Rep2	Rep3	Rep4	Ave	SE		0 Fe 2.5 vs. Fe3 2.5	-4.299	-18.22 to 9.625	No	ns	0.9899
0.625	91.1318	105.387	108.02	99.3119	100.963	3.74992		0 Fe 5 vs. Fe2 5	2.218	-11.71 to 16.14	No	ns	>0.9999
1.25	75.6125	87.6352	65.7673	60.7779	72.4482	5.92654		0 Fe 5 vs. Fe3 5	1	-12.92 to 14.92	No	ns	>0.9999
2.5	14.2742	21.2814	18.3682	12.9546	16.7196	1.90794		0 Fe 10 vs. Fe2 10	1.546	-12.38 to 15.47	No	ns	>0.9999
5	1.89573	2.0608	1.3715	2.63296	1.99025	0.259782		0 Fe 10 vs. Fe3 10	0.8904	-13.03 to 14.81	No	ns	>0.9999
10	0	0	0	0	0	0
1mM 10uM Fe3	Rep1	Rep2	Rep3	Rep4	Ave	SE
0.625	94.9832	102.248	98.838	87.0569	95.7815	3.26483
1.25	78.9681	55.6712	61.3629	47.5639	60.8916	6.65746
2.5	7.76846	7.22164	5.1504	7.51786	6.91459	0.598588
5	9.50503	1.10302	0.792834	1.43351	3.2086	2.10288
10	0	2.62227	0	0	0.655567	0.655567
		48 hours
1mM no Fe	Rep1	Rep2	Rep3	Rep4	Ave	SE		Statistics 1mM 48h
0.625	96.5215	81.2595	79.0992	70.7942	81.9186	5.36486		Šídák's multiple comparisons test	Mean Diff.	95.00% CI of diff.	Below threshold?	Summary	Adjusted P Value
1.25	92.8773	88.7695	46.0187	39.354	66.7549	13.9875		0 Fe 0.625 vs. Fe2 0.625	-23.06	-51.09 to 4.971	No	ns	0.1792
2.5	56.5185	57.8338	18.2011	13.1805	36.4335	12.0226		0 Fe 0.625 vs. Fe3 0.625	-14.38	-42.41 to 13.65	No	ns	0.7736
5	1.85597	4.98829	4.06671	1.74287	3.16346	0.810013		0 Fe 1.25 vs. Fe2 1.25	-23.93	-51.96 to 4.097	No	ns	0.1456
10	0	0.275596	0	0	0.068899	0.068899		0 Fe 1.25 vs. Fe3 1.25	-16.47	-44.50 to 11.56	No	ns	0.613
								0 Fe 2.5 vs. Fe2 2.5	-46.05	-74.08 to -18.02	Yes	***	0.0002
1mM 10uM Fe2	Rep1	Rep2	Rep3	Rep4	Ave	SE		0 Fe 2.5 vs. Fe3 2.5	-35.73	-63.76 to -7.705	Yes	**	0.005
0.625	105.9	111.145	105.112	97.7465	104.976	2.75676		0 Fe 5 vs. Fe2 5	-34.59	-62.61 to -6.558	Yes	**	0.0071
1.25	91.7907	101.311	83.2529	86.3888	90.6859	3.95634		0 Fe 5 vs. Fe3 5	-26.26	-54.29 to 1.771	No	ns	0.0807
2.5	92.7314	89.8929	63.5849	83.7297	82.4847	6.57413		0 Fe 10 vs. Fe2 10	-0.4719	-28.50 to 27.56	No	ns	>0.9999
5	21.2423	48.3173	36.4682	44.9693	37.7493	6.04107		0 Fe 10 vs. Fe3 10	-3.92	-31.95 to 24.11	No	ns	>0.9999
10	0	0	0	2.16337	0.540842	0.540842
1mM 10uM Fe3	Rep1	Rep2	Rep3	Rep4	Ave	SE
0.625	104.702	87.4283	90.5649	102.489	96.2962	4.28665
1.25	96.0273	72.3816	80.3951	84.0872	83.2228	4.91791
2.5	107.54	61.3813	56.15	63.5962	72.1669	11.8939
5	26.9781	36.7911	19.2991	34.6153	29.4209	3.97618
10	0	11.3931	4.56287	0	3.98899	2.69218
		24 hours
10mM no Fe	Rep1	Rep2	Rep3	Rep4	Ave	SE		Statistics 10mM 24h
0.625	87.9351	67.2658	92.0574	85.8261	83.2711	5.48977		Šídák's multiple comparisons test	Mean Diff.	95.00% CI of diff.	Below threshold?	Summary	Adjusted P Value
1.25	26.261	2.36997	5.10165	5.84486	9.89436	5.50644		0 Fe 0.625 vs. Fe2 0.625	-15.21	-33.21 to 2.779	No	ns	0.154
2.5	0.950075	0	1.69768	0.445278	0.773259	0.364157		0 Fe 0.625 vs. Fe3 0.625	-2.141	-20.13 to 15.85	No	ns	>0.9999
5	0	0	0.563029	0	0.140757	0.140757		0 Fe 1.25 vs. Fe2 1.25	-39.9	-57.89 to -21.91	Yes	****	<0.0001
10	0	0	0	0.674947	0.168737	0.168737		0 Fe 1.25 vs. Fe3 1.25	-24.87	-42.87 to -6.881	Yes	**	0.0019
								0 Fe 2.5 vs. Fe2 2.5	-0.6459	-18.64 to 17.35	No	ns	>0.9999
10mM 10uM Fe2	Rep1	Rep2	Rep3	Rep4	Ave	SE		0 Fe 2.5 vs. Fe3 2.5	-0.1267	-18.12 to 17.87	No	ns	>0.9999
0.625	100.233	94.5503	108.608	90.5467	98.4844	3.91601		0 Fe 5 vs. Fe2 2.5	-1.278	-19.27 to 16.71	No	ns	>0.9999
1.25	76.4433	42.0864	36.8911	43.7491	49.7925	9.00288		0 Fe 5 vs. Fe3 5	-0.2034	-18.20 to 17.79	No	ns	>0.9999
2.5	2.89684	0.806616	0.763859	1.20933	1.41916	0.502675		0 Fe 10 vs. Fe2 10	0.001915	-17.99 to 17.99	No	ns	>0.9999
5	0.797729	0	0.267264	0.076499	0.285373	0.179792		0 Fe 10 vs. Fe3 10	-0.323	-18.32 to 17.67	No	ns	>0.9999
10	0	0.081339	0	0.585947	0.166822	0.141018
10mM 10uM Fe3	Rep1	Rep2	Rep3	Rep4	Ave	SE
0.625	87.4017	80.2418	82.1275	91.8782	85.4123	2.63455
1.25	66.5998	28.1129	19.4537	24.905	34.7678	10.7601
2.5	1.41078	0.529983	0.619459	1.03951	0.899935	0.203302
5	0	0.529983	0.098512	0.747965	0.344115	0.177101
10	0	1.39344	0.240437	0.3332	0.491769	0.308647
		48 hours
10mM no Fe	Rep1	Rep2	Rep3	Rep4	Ave	SE		Statistics 10mM 48h
0.625	95.8592	78.4153	89.222	79.2275	85.681	4.189		Šídák's multiple comparisons test	Mean Diff.	95.00% CI of diff.	Below threshold?	Summary	Adjusted P Value
1.25	69.0193	56.5868	44.0506	51.2251	55.2204	5.26786		0 Fe 0.625 vs. Fe2 0.625	-14.34	-41.95 to 13.27	No	ns	0.7609
2.5	16.2201	9.97076	5.72575	10.2674	10.546	2.15713		0 Fe 0.625 vs. Fe3 0.625	-8.1	-35.71 to 19.51	No	ns	0.9931
5	0	15.6803	0.510576	7.4065	5.89934	3.67173		0 Fe 1.25 vs. Fe2 1.25	-38.23	-65.85 to -10.62	Yes	**	0.0018
10	0	0	0	0	0	0		0 Fe 1.25 vs. Fe3 1.25	-28.83	-56.44 to -1.216	Yes	*	0.0353
								0 Fe 2.5 vs. Fe2 2.5	-62	-89.61 to -34.39	Yes	****	<0.0001
10mM 10uM Fe2	Rep1	Rep2	Rep3	Rep4	Ave	SE		0 Fe 2.5 vs. Fe3 2.5	-56.21	-83.82 to -28.60	Yes	****	<0.0001
0.625	105.707	100.79	107.384	86.2062	100.022	4.81306		0 Fe 5 vs. Fe2 5	-22.35	-49.96 to 5.262	No	ns	0.1952
1.25	95.6599	96.7228	102.346	79.0853	93.4535	5.009		0 Fe 5 vs. Fe3 5	-13	-40.62 to 14.61	No	ns	0.8495
2.5	83.6843	67.1114	65.7207	73.6663	72.5457	4.09713		0 Fe 10 vs. Fe2 10	-7.132	-34.74 to 20.48	No	ns	0.9975
5	18.1743	12.6534	12.6695	69.5013	28.2496	13.8118		0 Fe 10 vs. Fe3 10	-2.515	-30.13 to 25.10	No	ns	>0.9999
10	0	0	0	28.5282	7.13204	7.13204
10mM 10uM Fe3	Rep1	Rep2	Rep3	Rep4	Ave	SE
0.625	106.708	89.0674	97.1843	82.1661	93.7814	5.28998
1.25	100.295	80.8186	90.4307	64.6503	84.0487	7.59063
2.5	105.78	52.1846	49.0726	59.9842	66.7552	13.209
5	17.7357	32.949	11.1422	13.7822	18.9023	4.87431
10	0	0.138138	0.040807	9.88023	2.51479	2.45532
		24 hours
20mM no Fe	Rep1	Rep2	Rep3	Rep4	Ave	SE		Statistics 20mM 24h
0.625	106.607	94.5247	90.7257	91.0292	95.7216	3.72934		Šídák's multiple comparisons test	Mean Diff.	95.00% CI of diff.	Below threshold?	Summary	Adjusted P Value
1.25	36.1893	20.6996	10.5693	31.8014	24.8149	5.7595		0 Fe 0.625 vs. Fe2 0.625	-6.812	-23.39 to 9.765	No	ns	0.9293
2.5	0	3.90875	0.963772	1.83069	1.6758	0.832933		0 Fe 0.625 vs. Fe3 0.625	14.44	-2.135 to 31.02	No	ns	0.1292
5	0	9.01901	0	0.811281	2.45757	2.19549		0 Fe 1.25 vs. Fe2 1.25	-42.32	-58.90 to -25.75	Yes	****	<0.0001
10	0	0	0	0	0	0		0 Fe 1.25 vs. Fe3 1.25	-18.56	-35.14 to -1.984	Yes	*	0.019
								0 Fe 2.5 vs. Fe2 2.5	-2.258	-18.84 to 14.32	No	ns	>0.9999
20mM 10uM Fe2	Rep1	Rep2	Rep3	Rep4	Ave	SE		0 Fe 2.5 vs. Fe3 2.5	-0.2213	-16.80 to 16.36	No	ns	>0.9999
0.625	102.456	113.202	97.4795	96.9964	102.533	3.76413		0 Fe 5 vs. Fe2 5	1.933	-14.64 to 18.51	No	ns	>0.9999
1.25	89.6159	49.6343	73.1144	56.1867	67.1378	8.97814		0 Fe 5 vs. Fe3 5	1.703	-14.87 to 18.28	No	ns	>0.9999
2.5	7.5257	2.16852	3.80004	2.24106	3.93383	1.25503		0 Fe 10 vs. Fe2 10	0	-16.58 to 16.58	No	ns	>0.9999
5	0.719929	0.947536	0.271306	0.158526	0.524324	0.18601		0 Fe 10 vs. Fe3 10	-0.4855	-17.06 to 16.09	No	ns	>0.9999
10	0	0	0	0	0	0
20mM 10uM Fe3	Rep1	Rep2	Rep3	Rep4	Ave	SE
0.625	102.087	72.8551	71.9485	78.2276	81.2796	7.07294
1.25	60.4994	43.2109	31.948	37.845	43.3758	6.1538
2.5	3.7753	0.862019	2.03037	0.920906	1.89715	0.681281
5	2.73164	0	0.284679	0	0.754081	0.662594
10	0	0.79838	1.14373	0	0.485528	0.289048
		48 hours
20mM no Fe	Rep1	Rep2	Rep3	Rep4	Ave	SE		Statistics 20mM 48h
0.625	103.059	97.8382	111.241	52.9264	91.2663	13.0742		Šídák's multiple comparisons test	Mean Diff.	95.00% CI of diff.	Below threshold?	Summary	Adjusted P Value
1.25	63.0366	49.484	59.6272	38.8667	52.7536	5.45069		0 Fe 0.625 vs. Fe2 0.625	-16.1	-43.55 to 11.35	No	ns	0.6151
2.5	30.3705	15.3445	23.9004	15.8447	21.365	3.58524		0 Fe 0.625 vs. Fe3 0.625	-5.522	-32.97 to 21.93	No	ns	0.9997
5	1.78751	5.53493	0.936984	1.58254	2.46049	1.04071		0 Fe 1.25 vs. Fe2 1.25	-35.47	-62.92 to -8.026	Yes	**	0.0043
10	0	0	0	0	0	0		0 Fe 1.25 vs. Fe3 1.25	-35.61	-63.06 to -8.162	Yes	**	0.0041
								0 Fe 2.5 vs. Fe2 2.5	-57.44	-84.89 to -29.99	Yes	****	<0.0001
20mM 10uM Fe2	Rep1	Rep2	Rep3	Rep4	Ave	SE		0 Fe 2.5 vs. Fe3 2.5	-61.97	-89.42 to -34.52	Yes	****	<0.0001
0.625	95.8517	107.718	115.922	109.978	107.367	4.21039		0 Fe 5 vs. Fe2 5	-16.24	-43.68 to 11.21	No	ns	0.604
1.25	93.8995	79.7079	103.231	76.0687	88.2267	6.30926		0 Fe 5 vs. Fe3 5	-18.19	-45.64 to 9.254	No	ns	0.4456
2.5	93.0149	73.9283	82.7778	65.4984	78.8048	5.90588		0 Fe 10 vs. Fe2 10	-0.996	-28.44 to 26.45	No	ns	>0.9999
5	7.3331	10.6787	11.0988	45.6768	18.6969	9.03269		0 Fe 10 vs. Fe3 10	-1.919	-29.37 to 25.53	No	ns	>0.9999
10	0	0	0	3.98383	0.995958	0.995958
20mM 10uM Fe3	Rep1	Rep2	Rep3	Rep4	Ave	SE
0.625	94.0476	112.883	98.0191	82.2023	96.7881	6.33003
1.25	90.8619	99.4171	95.0661	68.1069	88.363	6.97424
2.5	104.723	81.71	68.5258	78.3809	83.3349	7.65905
5	49.9263	6.27889	3.8534	22.5547	20.6533	10.6042
10	0	0.140692	6.82307	0.714025	1.91945	1.64182

## Sheet: Fig7a-MTT
PP	Rep1	Rep2	Rep3	Rep4	Rep5	Ave	SE
0	100	100	100	100	100	100	0
1.5625	87.454	88.7837	91.2368	103.551	88.9744	92	2.95112
3.125	81.4448	82.2212	63.1207	94.1394	104.792	85.1436	6.97927
6.25	65.0397	56.4319	50.0427	65.3103	36.2097	54.6069	5.41307
12.5	27.0944	37.778	27.9595	0	8.47227	20.2608	6.93646
Statistics MTT
Dunnett's multiple comparisons test	Mean Diff.	95.00% CI of diff.	Below threshold?	Summary	Adjusted P Value	A-?
control vs. 1.56	8	-11.47 to 27.47	No	ns	0.6549	B	1.56
control vs. 3.12	14.86	-4.614 to 34.33	No	ns	0.1684	C	3.12
control vs. 6.25	45.39	25.92 to 64.86	Yes	****	<0.0001	D	6.25
control vs. 12.5	79.74	60.27 to 99.21	Yes	****	<0.0001	E	12.5

## Sheet: Fig7b-CFU Phagocytosis
Control	Rep1	Rep2	Rep3	Rep4	Rep5		1uM PP	Rep1	Rep2	Rep3	Rep4	Rep5
2h	19800000	7800000	5200000	8400000	5800000		2h	10300000	12000000	2800000	3400000	5200000
4h	24300000	14000000	5000000	9200000	9200000		4h	9700000	13600000	3600000	14800000	1600000
8h	73900000	32400000	24600000	11920000	70000000		8h	49200000	38000000	5600000	39800000	8000000
10h	57900000	47600000	39000000	78000000	124000000		10h	39600000	19000000	9600000	48800000	28000000
Ratio paired t test 2h			Ratio paired t test 4h			Ratio paired t test 8h			Ratio paired t test 10h
P value	0.1947		P value	0.2541		P value	0.4177		P value	0.0153
P value summary	ns		P value summary	ns		P value summary	ns		P value summary	*
Significantly different (P < 0.05)?	No		Significantly different (P < 0.05)?	No		Significantly different (P < 0.05)?	No		Significantly different (P < 0.05)?	Yes
One- or two-tailed P value?	Two-tailed		One- or two-tailed P value?	Two-tailed		One- or two-tailed P value?	Two-tailed		One- or two-tailed P value?	Two-tailed
t, df	t=1.556, df=4		t, df	t=1.330, df=4		t, df	t=0.9028, df=4		t, df	t=4.066, df=4
Number of pairs	5		Number of pairs	5		Number of pairs	5		Number of pairs	5

## Sheet: Fig7e-Life cell imaging
Time (hours)	Macrohages / C. auris 3:1			Macrophages / C. auris +PP 3:1			Macrophages Only			Macrophages Only +PP
	Rep1	Rep2	Rep3	Rep1	Rep2	Rep3	Rep1	Rep2	Rep3	Rep1	Rep2	Rep3
2.5	4.21168	2.66024	2.44405	4.51763	2.42963	2.28384	3.49027	2.46602	1.38805	2.66024	7.84608	4.03285
3	4.43883	3.09787	2.68671	4.89774	2.72159	2.35732	3.72266	2.62912	1.38996	3.09787	8.51296	3.47632
3.5	4.55519	3.84393	3.25135	5.4679	2.96659	2.89286	3.9381	2.3656	1.49296	3.84393	9.45312	2.80074
4	5.01505	4.15529	3.34968	5.21083	3.25039	2.68572	3.09793	2.40109	1.59595	4.15529	10.8812	4.44095
4.5	5.47597	4.29237	3.38935	5.52804	3.29121	2.7344	3.3529	2.89263	1.69704	4.29237	11.362	3.12948
5	6.50967	4.52933	3.53051	5.97379	3.3933	2.78929	3.63464	3.25355	1.80099	4.52933	11.7673	3.0199
5.5	6.77632	4.85829	3.53051	5.77687	3.6383	3.0938	3.29685	3.28602	1.80099	4.85829	11.3549	3.34001
6	7.0464	4.70948	4.09831	5.84526	3.52804	3.60545	3.82502	3.21806	1.79908	4.70948	11.7673	3.46685
6.5	7.38965	5.20392	4.39013	6.35115	3.80368	3.60545	3.32686	3.58049	1.80003	5.20392	12.6274	3.74727
7	7.27435	5.05511	4.61063	6.09546	4.22222	4.09231	3.46444	3.41664	1.85296	5.05511	12.4695	3.9138
7.5	7.54179	5.63569	4.61063	6.22399	4.12013	4.68893	3.68087	3.74283	1.49105	5.63569	12.8819	4.51001
8	7.31094	5.67582	4.32197	6.60272	4.23039	4.86598	3.61001	4.10752	1.48914	5.67582	12.3823	4.16833
8.5	7.77106	6.63924	4.71212	6.53983	4.52235	5.45641	3.42145	4.07581	1.90398	6.63924	12.3398	4.87843
9	7.46414	6.68817	4.48213	6.92406	4.9164	4.29416	3.5747	4.1113	1.84724	6.68817	12.7428	4.83012
9.5	7.73078	7.68878	4.75179	6.79415	5.33495	3.74093	3.3964	4.17699	1.94928	7.68878	13.1574	4.71191
10	7.54232	8.32617	4.75495	7.17426	5.30431	3.73473	3.24144	4.27665	1.79622	8.32617	14.0246	5.32106
Tukey's multiple comparisons test	Mean Diff.	95.00% CI of diff.	Below threshold?	Summary	Adjusted P Value
2.5
Macrohages / C. auris (6480) vs. Macrophages / C. auris +PP (7091)	0.02829	-3.803 to 3.860	No	ns	>0.9999
Macrohages / C. auris (6480) vs. Macrophages Only (7476)	0.6572	-2.708 to 4.022	No	ns	0.8526
Macrohages / C. auris (6480) vs. Macrophages Only +PP (6599)	-1.741	-10.88 to 7.400	No	ns	0.7387
Macrophages / C. auris +PP (7091) vs. Macrophages Only (7476)	0.6289	-3.266 to 4.524	No	ns	0.9043
Macrophages / C. auris +PP (7091) vs. Macrophages Only +PP (6599)	-1.769	-10.39 to 6.849	No	ns	0.7466
Macrophages Only (7476) vs. Macrophages Only +PP (6599)	-2.398	-11.36 to 6.566	No	ns	0.5668
3
Macrohages / C. auris (6480) vs. Macrophages / C. auris +PP (7091)	0.08226	-4.098 to 4.263	No	ns	0.9997
Macrohages / C. auris (6480) vs. Macrophages Only (7476)	0.8272	-2.760 to 4.414	No	ns	0.7758
Macrohages / C. auris (6480) vs. Macrophages Only +PP (6599)	-1.621	-12.28 to 9.034	No	ns	0.8143
Macrophages / C. auris +PP (7091) vs. Macrophages Only (7476)	0.745	-3.547 to 5.037	No	ns	0.8862
Macrophages / C. auris +PP (7091) vs. Macrophages Only +PP (6599)	-1.704	-11.45 to 8.043	No	ns	0.8135
Macrophages Only (7476) vs. Macrophages Only +PP (6599)	-2.448	-12.56 to 7.668	No	ns	0.6233
3.5
Macrohages / C. auris (6480) vs. Macrophages / C. auris +PP (7091)	0.1077	-4.640 to 4.855	No	ns	0.9993
Macrohages / C. auris (6480) vs. Macrophages Only (7476)	1.285	-2.590 to 5.159	No	ns	0.4946
Macrohages / C. auris (6480) vs. Macrophages Only +PP (6599)	-1.482	-15.05 to 12.09	No	ns	0.8881
Macrophages / C. auris +PP (7091) vs. Macrophages Only (7476)	1.177	-3.397 to 5.751	No	ns	0.7281
Macrophages / C. auris +PP (7091) vs. Macrophages Only +PP (6599)	-1.59	-13.40 to 10.22	No	ns	0.8863
Macrophages Only (7476) vs. Macrophages Only +PP (6599)	-2.767	-15.03 to 9.500	No	ns	0.6444
4
Macrohages / C. auris (6480) vs. Macrophages / C. auris +PP (7091)	0.4577	-3.588 to 4.503	No	ns	0.9527
Macrohages / C. auris (6480) vs. Macrophages Only (7476)	1.808	-0.8421 to 4.459	No	ns	0.152
Macrohages / C. auris (6480) vs. Macrophages Only +PP (6599)	-2.319	-16.45 to 11.81	No	ns	0.7526
Macrophages / C. auris +PP (7091) vs. Macrophages Only (7476)	1.351	-2.743 to 5.444	No	ns	0.513
Macrophages / C. auris +PP (7091) vs. Macrophages Only +PP (6599)	-2.777	-15.80 to 10.25	No	ns	0.6763
Macrophages Only (7476) vs. Macrophages Only +PP (6599)	-4.128	-18.43 to 10.18	No	ns	0.44
4.5
Macrohages / C. auris (6480) vs. Macrophages / C. auris +PP (7091)	0.5347	-3.966 to 5.035	No	ns	0.9517
Macrohages / C. auris (6480) vs. Macrophages Only (7476)	1.738	-1.501 to 4.978	No	ns	0.2626
Macrohages / C. auris (6480) vs. Macrophages Only +PP (6599)	-1.875	-18.27 to 14.52	No	ns	0.8868
Macrophages / C. auris +PP (7091) vs. Macrophages Only (7476)	1.204	-3.351 to 5.759	No	ns	0.6547
Macrophages / C. auris +PP (7091) vs. Macrophages Only +PP (6599)	-2.41	-17.83 to 13.01	No	ns	0.814
Macrophages Only (7476) vs. Macrophages Only +PP (6599)	-3.614	-20.43 to 13.20	No	ns	0.6042
5
Macrohages / C. auris (6480) vs. Macrophages / C. auris +PP (7091)	0.8044	-4.566 to 6.175	No	ns	0.9227
Macrohages / C. auris (6480) vs. Macrophages Only (7476)	1.96	-2.664 to 6.584	No	ns	0.3748
Macrohages / C. auris (6480) vs. Macrophages Only +PP (6599)	-1.582	-17.84 to 14.68	No	ns	0.9375
Macrophages / C. auris +PP (7091) vs. Macrophages Only (7476)	1.156	-4.062 to 6.374	No	ns	0.748
Macrophages / C. auris +PP (7091) vs. Macrophages Only +PP (6599)	-2.387	-18.27 to 13.49	No	ns	0.8386
Macrophages Only (7476) vs. Macrophages Only +PP (6599)	-3.542	-21.04 to 13.95	No	ns	0.6426
5.5
Macrohages / C. auris (6480) vs. Macrophages / C. auris +PP (7091)	0.8854	-4.246 to 6.016	No	ns	0.8887
Macrohages / C. auris (6480) vs. Macrophages Only (7476)	2.26	-2.841 to 7.362	No	ns	0.3185
Macrohages / C. auris (6480) vs. Macrophages Only +PP (6599)	-1.463	-15.73 to 12.81	No	ns	0.9383
Macrophages / C. auris +PP (7091) vs. Macrophages Only (7476)	1.375	-2.968 to 5.718	No	ns	0.5535
Macrophages / C. auris +PP (7091) vs. Macrophages Only +PP (6599)	-2.348	-17.07 to 12.37	No	ns	0.8065
Macrophages Only (7476) vs. Macrophages Only +PP (6599)	-3.723	-19.70 to 12.25	No	ns	0.5623
6
Macrohages / C. auris (6480) vs. Macrophages / C. auris +PP (7091)	0.9585	-3.898 to 5.814	No	ns	0.8454
Macrohages / C. auris (6480) vs. Macrophages Only (7476)	2.337	-2.398 to 7.072	No	ns	0.2906
Macrohages / C. auris (6480) vs. Macrophages Only +PP (6599)	-1.363	-16.70 to 13.97	No	ns	0.9534
Macrophages / C. auris +PP (7091) vs. Macrophages Only (7476)	1.379	-2.670 to 5.428	No	ns	0.551
Macrophages / C. auris +PP (7091) vs. Macrophages Only +PP (6599)	-2.322	-18.19 to 13.55	No	ns	0.826
Macrophages Only (7476) vs. Macrophages Only +PP (6599)	-3.7	-20.20 to 12.80	No	ns	0.5961
6.5
Macrohages / C. auris (6480) vs. Macrophages / C. auris +PP (7091)	1.074	-4.049 to 6.198	No	ns	0.828
Macrohages / C. auris (6480) vs. Macrophages Only (7476)	2.759	-1.981 to 7.499	No	ns	0.2002
Macrohages / C. auris (6480) vs. Macrophages Only +PP (6599)	-1.532	-18.07 to 15.01	No	ns	0.9452
Macrophages / C. auris +PP (7091) vs. Macrophages Only (7476)	1.684	-2.990 to 6.358	No	ns	0.4765
Macrophages / C. auris +PP (7091) vs. Macrophages Only +PP (6599)	-2.606	-19.19 to 13.98	No	ns	0.8084
Macrophages Only (7476) vs. Macrophages Only +PP (6599)	-4.29	-22.16 to 13.58	No	ns	0.5454
7
Macrohages / C. auris (6480) vs. Macrophages / C. auris +PP (7091)	0.8434	-3.543 to 5.230	No	ns	0.8496
Macrohages / C. auris (6480) vs. Macrophages Only (7476)	2.735	-1.614 to 7.085	No	ns	0.1702
Macrohages / C. auris (6480) vs. Macrophages Only +PP (6599)	-1.499	-17.83 to 14.83	No	ns	0.9438
Macrophages / C. auris +PP (7091) vs. Macrophages Only (7476)	1.892	-1.579 to 5.363	No	ns	0.2542
Macrophages / C. auris +PP (7091) vs. Macrophages Only +PP (6599)	-2.343	-19.37 to 14.68	No	ns	0.8315
Macrophages Only (7476) vs. Macrophages Only +PP (6599)	-4.235	-21.71 to 13.24	No	ns	0.5385
7.5
Macrohages / C. auris (6480) vs. Macrophages / C. auris +PP (7091)	0.9184	-3.617 to 5.454	No	ns	0.824
Macrohages / C. auris (6480) vs. Macrophages Only (7476)	2.958	-1.709 to 7.624	No	ns	0.1818
Macrohages / C. auris (6480) vs. Macrophages Only +PP (6599)	-1.746	-17.51 to 14.02	No	ns	0.9142
Macrophages / C. auris +PP (7091) vs. Macrophages Only (7476)	2.039	-1.967 to 6.045	No	ns	0.2951
Macrophages / C. auris +PP (7091) vs. Macrophages Only +PP (6599)	-2.665	-19.34 to 14.01	No	ns	0.7716
Macrophages Only (7476) vs. Macrophages Only +PP (6599)	-4.704	-20.93 to 11.53	No	ns	0.4692
8
Macrohages / C. auris (6480) vs. Macrophages / C. auris +PP (7091)	0.5365	-4.101 to 5.174	No	ns	0.9595
Macrohages / C. auris (6480) vs. Macrophages Only (7476)	2.701	-2.114 to 7.515	No	ns	0.244
Macrohages / C. auris (6480) vs. Macrophages Only +PP (6599)	-1.639	-16.67 to 13.39	No	ns	0.9203
Macrophages / C. auris +PP (7091) vs. Macrophages Only (7476)	2.164	-2.229 to 6.558	No	ns	0.3172
Macrophages / C. auris +PP (7091) vs. Macrophages Only +PP (6599)	-2.176	-17.81 to 13.46	No	ns	0.8395
Macrophages Only (7476) vs. Macrophages Only +PP (6599)	-4.34	-19.60 to 10.92	No	ns	0.4961
8.5
Macrohages / C. auris (6480) vs. Macrophages / C. auris +PP (7091)	0.8679	-3.842 to 5.578	No	ns	0.8457
Macrohages / C. auris (6480) vs. Macrophages Only (7476)	3.24	-1.471 to 7.952	No	ns	0.1422
Macrohages / C. auris (6480) vs. Macrophages Only +PP (6599)	-1.578	-14.55 to 11.39	No	ns	0.9082
Macrophages / C. auris +PP (7091) vs. Macrophages Only (7476)	2.372	-1.178 to 5.923	No	ns	0.1605
Macrophages / C. auris +PP (7091) vs. Macrophages Only +PP (6599)	-2.446	-16.59 to 11.69	No	ns	0.743
Macrophages Only (7476) vs. Macrophages Only +PP (6599)	-4.819	-18.72 to 9.082	No	ns	0.3704
9
Macrohages / C. auris (6480) vs. Macrophages / C. auris +PP (7091)	0.8333	-4.064 to 5.731	No	ns	0.8932
Macrohages / C. auris (6480) vs. Macrophages Only (7476)	3.034	-1.704 to 7.771	No	ns	0.1727
Macrohages / C. auris (6480) vs. Macrophages Only +PP (6599)	-1.876	-15.82 to 12.07	No	ns	0.8774
Macrophages / C. auris +PP (7091) vs. Macrophages Only (7476)	2.2	-2.109 to 6.510	No	ns	0.2942
Macrophages / C. auris +PP (7091) vs. Macrophages Only +PP (6599)	-2.709	-17.02 to 11.61	No	ns	0.7303
Macrophages Only (7476) vs. Macrophages Only +PP (6599)	-4.909	-19.65 to 9.836	No	ns	0.3923
9.5
Macrohages / C. auris (6480) vs. Macrophages / C. auris +PP (7091)	1.434	-3.984 to 6.852	No	ns	0.7169
Macrohages / C. auris (6480) vs. Macrophages Only (7476)	3.55	-1.649 to 8.748	No	ns	0.1411
Macrohages / C. auris (6480) vs. Macrophages Only +PP (6599)	-1.796	-16.02 to 12.43	No	ns	0.9002
Macrophages / C. auris +PP (7091) vs. Macrophages Only (7476)	2.116	-2.545 to 6.776	No	ns	0.3529
Macrophages / C. auris +PP (7091) vs. Macrophages Only +PP (6599)	-3.229	-17.82 to 11.36	No	ns	0.6598
Macrophages Only (7476) vs. Macrophages Only +PP (6599)	-5.345	-20.83 to 10.14	No	ns	0.365
10
Macrohages / C. auris (6480) vs. Macrophages / C. auris +PP (7091)	1.47	-4.539 to 7.479	No	ns	0.7588
Macrohages / C. auris (6480) vs. Macrophages Only (7476)	3.77	-1.943 to 9.482	No	ns	0.1536
Macrohages / C. auris (6480) vs. Macrophages Only +PP (6599)	-2.349	-16.82 to 12.12	No	ns	0.8316
Macrophages / C. auris +PP (7091) vs. Macrophages Only (7476)	2.3	-2.947 to 7.546	No	ns	0.3722
Macrophages / C. auris +PP (7091) vs. Macrophages Only +PP (6599)	-3.82	-18.58 to 10.94	No	ns	0.586
Macrophages Only (7476) vs. Macrophages Only +PP (6599)	-6.119	-21.91 to 9.676	No	ns	0.312

## Sheet: Suppl Fig1-CFU for RNAseq
	Rep1	Rep2	Rep3
	control							AVE	SE
0	1120000	2960000	2380000		100	100	100	100	0
15	1180000	2710000	2090000		105.357	91.5541	87.8151	94.9088	5.33452
30	1100000	2830000	2620000		98.2143	95.6081	110.084	101.302	4.45493
45	1070000	2750000	2100000		95.5357	92.9054	88.2353	92.2255	2.13469
60	1150000	3280000	2590000		102.679	110.811	108.824	107.438	2.44771
	0.5uM PP
0	1120000	2960000	2380000		100	100	100	100	0
15	1080000	2230000	1200000		96.4286	75.3378	50.4202	62.879	12.4588
30	1040000	2930000	2280000		92.8571	98.9865	95.7983	97.3924	1.59408
45	1070000	2890000	1890000		95.5357	97.6351	79.4118	88.5234	9.11169
60	1010000	3080000	1590000		90.1786	104.054	66.8067	85.4304	18.6237
	1uM PP
0	1120000	2960000	2380000		100	100	100	100	0
15	1170000	1690000	1440000		104.464	57.0946	60.5042	74.021	15.2534
30	1050000	1970000	2090000		93.75	66.5541	87.8151	82.7064	8.25589
45	900000	2250000	1890000		80.3571	76.0135	79.4118	78.5941	1.31886
60	760000	2690000	1720000		67.8571	90.8784	72.2689	77.0015	7.05437
	2uM PP
0	1120000	2960000	2380000		100	100	100	100	0
15	960000	1670000	1690000		85.7143	56.4189	71.0084	71.0472	8.45687
30	420000	1050000	1820000		37.5	35.473	76.4706	49.8145	13.3409
45	320000	940000	1820000		28.5714	31.7568	76.4706	45.5996	15.4629
60	230000	1380000	1660000		20.5357	46.6216	69.7479	45.6351	14.2149
	5uM PP
0	1120000	2960000			100	100		100	0
15	570000	1100000			50.8929	37.1622		44.0275	6.86535
30	280000	1470000			25	49.6622		37.3311	12.3311
45	320000	1110000			28.5714	37.5		33.0357	4.46429
60	110000	950000			9.82143	32.0946		20.958	11.1366

[truncated: 4 more sheets: Suppl Fig2-drug interaction, Suppl Fig3-MIC C-sources, Suppl Fig4-ATP addition, Suppl Fig5-Galleria]
